# Supplementary material for: Gut microbiota and polycystic ovary syndrome, focus on genetic associations: a bidirectional Mendelian randomization study
Source: Front Endocrinol (Lausanne). 2024 Jan 22;15:1275419. doi: 10.3389/fendo.2024.1275419 (PMC10838976; doi:10.3389/fendo.2024.1275419)
Supplement: Supplementary file 1 [file DataSheet_1.zip]

Archive with 10 entries (10 files):
- Supplementary Material/Supplementary Data S1-S9.XLSX
- Supplementary Material/Table S1.DOCX
- Supplementary Material/Table S2.DOCX
- Supplementary Material/Table S3.DOCX
- Supplementary Material/Table S4.DOCX
- Supplementary Material/Table S5.DOCX
- Supplementary Material/Table S6.DOCX
- Supplementary Material/Table S7.DOCX
- Supplementary Material/Table S8.DOCX
- Supplementary Material/Table S9.DOCX
