# Supplementary material for: Gut microbiota and polycystic ovary syndrome, focus on genetic associations: a bidirectional Mendelian randomization study
Source: Front Endocrinol (Lausanne). 2024 Jan 22;15:1275419. doi: 10.3389/fendo.2024.1275419 (PMC10838976; doi:10.3389/fendo.2024.1275419)
Supplement: Supplementary file 1 [file DataSheet_1.zip › Supplementary Material/Supplementary Data S1-S9.XLSX]

## Sheet: Catalogue
Supplementary material
Gut microbiota and Polycystic Ovary Syndrome (PCOS), Focus on genetic associations: A bidirectional Mendelian randomization study
Catalogue
Data S1. Characteristics of SNPs extracted from gut microbiota GWAS (locus-wide significance, P < 1.0×10-5).
Data S2. Characteristics of SNPs extracted from gut microbiota GWAS (locus-wide significance, P < 5.0×10-8).
Data S3. Characteristics of SNPs used as IVs in the causal association of PCOS with gut microbiota (locus-wide significance, P < 1.0×10-5).
Data S4. MR analysis results of all gut microbiota on PCOS risk (locus-wide significance, P < 1×10-5).
Data S5. Results from PhenoScanner search showing phenotypes associated with SNPs of gut microbiota.
Data S6. Multivariable MR analyses of gut microbiota on PCOS.
Data S7. MR analysis results of all gut microbiota on PCOS risk (locus-wide significance, P < 5×10-8).
Data S8. MR analysis results of PCOS on gut microbiota (locus-wide significance, P < 1×10-5).
Data S9. MR analysis results of PCOS on gut microbiota (locus-wide significance, P < 5×10-8).

## Sheet: Data S1
Data S1. Characteristics of SNPs extracted from gut microbiota GWAS (locus-wide significance, P < 1.0×10-5).
Level	Microbiota	SNP	A1	A2	EAF	Beta	SE	P-value	F	R2
Phylum	Actinobacteria	rs11766971	C	T	0.495	-0.0476	0.0106	9.4e-06	20.1652	-1.80454e-05
Phylum	Actinobacteria	rs12528285	C	T	0.0944	0.0809	0.018	5.69e-06	20.2	1.8597e-05
Phylum	Actinobacteria	rs13192624	T	C	0.2783	-0.0522	0.0117	9.33e-06	19.9053	-1.93888e-05
Phylum	Actinobacteria	rs1397793	A	G	0.6143	0.0521	0.0111	3.74e-06	22.0308	8.58558e-06
Phylum	Actinobacteria	rs4429415	C	T	0.3569	0.0582	0.0111	2.05e-07	27.4916	6.56005e-07
Phylum	Actinobacteria	rs55888705	A	G	0.3867	0.0534	0.0109	1.31e-06	24.001	3.35793e-06
Phylum	Actinobacteria	rs6496870	C	T	0.6451	-0.0511	0.0113	4.62e-06	20.4496	-9.65556e-06
Phylum	Actinobacteria	rs6743026	T	C	0.174	0.0589	0.0134	9.88e-06	19.3206	2.24866e-05
Phylum	Actinobacteria	rs74037001	G	A	0.1113	-0.0819	0.0165	6.71e-07	24.6377	-2.70792e-06
Phylum	Actinobacteria	rs75211493	G	A	0.0716	0.084	0.0184	9.27e-06	20.8412	3.24573e-05
Phylum	Actinobacteria	rs7570971	A	C	0.5099	0.0866	0.0113	1.41e-14	58.7326	1.43432e-13
Phylum	Actinobacteria	rs80124826	T	C	0.0626	-0.1241	0.0278	8.75e-06	19.9276	-4.32778e-05
Phylum	Actinobacteria	rs857444	C	T	0.3608	0.0507	0.0109	3.8e-06	21.6353	8.33651e-06
Phylum	Actinobacteria	rs9833771	C	T	0.4423	-0.049	0.0106	4.07e-06	21.3688	-8.52316e-06
Phylum	Bacteroidetes	rs17343978	A	C	0.2604	-0.0556	0.012	7.22e-06	21.4678	-1.72357e-05
Phylum	Bacteroidetes	rs2032750	C	T	0.5487	0.051	0.0106	1.71e-06	23.1488	4.03761e-06
Phylum	Bacteroidetes	rs62531359	T	G	0.1451	0.0657	0.0149	8.42e-06	19.4428	2.15113e-05
Phylum	Bacteroidetes	rs62575403	C	T	0.0437	0.1454	0.0311	2.96e-06	21.8579	1.88146e-05
Phylum	Bacteroidetes	rs6586324	T	C	0.4533	0.0477	0.0105	7.37e-06	20.6376	1.45103e-05
Phylum	Bacteroidetes	rs72706335	T	C	0.0656	-0.2231	0.0493	7.13e-06	20.4788	-6.51514e-05
Phylum	Bacteroidetes	rs73512608	G	A	0.0527	-0.1231	0.0236	2.54e-07	27.2077	-1.70143e-06
Phylum	Bacteroidetes	rs73846128	A	G	0.17	-0.0664	0.0133	4.78e-07	24.9249	-1.58219e-06
Phylum	Bacteroidetes	rs73975615	G	A	0.0109	-0.2071	0.0442	1.2e-06	21.9541	-1.09121e-05
Phylum	Bacteroidetes	rs929878	T	C	0.7555	0.054	0.0121	6.51e-06	19.9167	1.4003e-05
Phylum	Cyanobacteria	rs12555298	G	A	0.175	0.0974	0.0219	8.09e-06	19.7802	3.11723e-05
Phylum	Cyanobacteria	rs2585223	T	C	0.1531	0.1113	0.0247	8.86e-06	20.3047	4.00457e-05
Phylum	Cyanobacteria	rs584122	T	C	0.9334	0.1517	0.0326	4.23e-06	21.6539	2.77902e-05
Phylum	Cyanobacteria	rs61972390	T	C	0.168	0.1073	0.0242	9.11e-06	19.6593	3.8434e-05
Phylum	Cyanobacteria	rs7148504	T	G	0.6948	-0.08	0.0176	6.62e-06	20.6612	-2.18843e-05
Phylum	Cyanobacteria	rs76531781	T	C	0.0497	-0.2318	0.0493	2.87e-06	22.1072	-2.94143e-05
Phylum	Cyanobacteria	rs789068	G	A	0.172	-0.1113	0.0212	1.57e-07	27.5625	-9.6326e-07
Phylum	Cyanobacteria	rs9864379	T	C	0.1133	-0.1389	0.0268	2.03e-07	26.8618	-1.51483e-06
Phylum	Euryarchaeota	rs10202904	G	T	0.5328	0.1159	0.023	6.19e-07	25.3928	3.64347e-06
Phylum	Euryarchaeota	rs11022995	A	G	0.5467	0.1037	0.0228	7.73e-06	20.6865	3.31646e-05
Phylum	Euryarchaeota	rs34928225	T	C	0.0755	0.1997	0.0425	4.33e-06	22.0789	3.81833e-05
Phylum	Euryarchaeota	rs45498998	G	A	0.1849	-0.1318	0.0292	5.32e-06	20.3735	-2.85708e-05
Phylum	Euryarchaeota	rs6064552	T	C	0.1978	-0.1236	0.0275	9.34e-06	20.2009	-4.66408e-05
Phylum	Euryarchaeota	rs6508769	C	T	0.835	-0.1505	0.0337	8.12e-06	19.944	-4.87455e-05
Phylum	Euryarchaeota	rs7015093	G	A	0.2634	-0.1181	0.0264	7.2e-06	20.0121	-3.40334e-05
Phylum	Euryarchaeota	rs76029318	T	C	0.0646	0.2148	0.0438	1.05e-06	24.0503	1.08486e-05
Phylum	Euryarchaeota	rs7635189	A	G	0.669	-0.1199	0.0259	4.64e-06	21.4308	-2.38455e-05
Phylum	Euryarchaeota	rs77658038	A	C	0.1173	-0.1601	0.034	4.75e-06	22.173	-3.3724e-05
Phylum	Euryarchaeota	rs894996	C	A	0.0716	0.2035	0.044	5.12e-06	21.3906	4.45746e-05
Phylum	Firmicutes	rs112334273	G	A	0.2455	0.0627	0.0127	9.26e-07	24.374	2.83032e-06
Phylum	Firmicutes	rs2273429	A	G	0.1074	-0.0702	0.0153	9.26e-06	21.0519	-2.73697e-05
Phylum	Firmicutes	rs2332027	A	G	0.5	0.0482	0.0104	4.05e-06	21.4797	8.3861e-06
Phylum	Firmicutes	rs2547978	G	A	0.5159	-0.0465	0.0105	8.57e-06	19.6122	-1.56311e-05
Phylum	Firmicutes	rs3792064	G	A	0.0795	0.0897	0.0182	6.75e-07	24.2908	2.94149e-06
Phylum	Firmicutes	rs3852931	T	C	0.5338	0.0482	0.0105	4.53e-06	21.0725	9.20219e-06
Phylum	Firmicutes	rs4750583	G	A	0.8181	-0.0616	0.0137	5.79e-06	20.2172	-1.44215e-05
Phylum	Firmicutes	rs56199908	T	C	0.0537	-0.1861	0.041	8.67e-06	20.6027	-6.64844e-05
Phylum	Firmicutes	rs6814436	C	T	0.8678	-0.068	0.0151	6.8e-06	20.2798	-1.87548e-05
Phylum	Firmicutes	rs6815608	C	T	0.9155	-0.0935	0.0211	7.24e-06	19.6362	-2.65851e-05
Phylum	Firmicutes	rs7247191	T	C	0.1382	-0.0713	0.0157	4.73e-06	20.6243	-1.3911e-05
Phylum	Firmicutes	rs72738886	T	C	0.0775	0.0864	0.019	7.68e-06	20.6786	2.74427e-05
Phylum	Firmicutes	rs72771021	C	T	0.0497	-0.1413	0.0308	5.12e-06	21.0466	-3.04526e-05
Phylum	Firmicutes	rs8085381	A	G	0.8529	-0.0647	0.0146	8.67e-06	19.6383	-2.20322e-05
Phylum	Firmicutes	rs992074	T	C	0.9652	-0.2334	0.0509	8.52e-06	21.0265	-8.36253e-05
Phylum	Lentisphaerae	rs1002941	A	G	0.7207	-0.1076	0.0233	4.31e-06	21.3262	-1.97803e-05
Phylum	Lentisphaerae	rs11770843	C	T	0.2594	0.1118	0.0234	1.14e-06	22.8272	5.81874e-06
Phylum	Lentisphaerae	rs17114848	G	A	0.1093	0.1489	0.0324	6.77e-06	21.1203	4.25808e-05
Phylum	Lentisphaerae	rs2031282	A	G	0.17	0.1204	0.027	5.86e-06	19.885	2.80595e-05
Phylum	Lentisphaerae	rs2825714	A	G	0.1571	-0.1382	0.0289	1.5e-06	22.8676	-9.48091e-06
Phylum	Lentisphaerae	rs60995569	T	G	0.0895	-0.1606	0.0336	9.19e-06	22.8461	-6.74378e-05
Phylum	Lentisphaerae	rs62570196	C	T	0.0686	-0.2172	0.0439	9.64e-07	24.4788	-1.02508e-05
Phylum	Lentisphaerae	rs72640280	A	G	0.0537	0.2201	0.0485	5.19e-06	20.5948	4.70517e-05
Phylum	Lentisphaerae	rs77599476	A	G	0.0656	0.2299	0.0479	1.9e-06	23.036	2.01247e-05
Phylum	Proteobacteria	rs10750258	C	A	0.6064	0.0491	0.0108	8.72e-06	20.6688	1.76988e-05
Phylum	Proteobacteria	rs11126162	T	C	0.0885	-0.0771	0.0187	9.26e-06	16.9991	-2.42729e-05
Phylum	Proteobacteria	rs11715072	G	A	0.2893	-0.0519	0.0115	6.9e-06	20.3676	-1.45877e-05
Phylum	Proteobacteria	rs12150865	C	T	0.4751	0.0511	0.0106	1.54e-06	23.2397	3.65765e-06
Phylum	Proteobacteria	rs12467198	C	T	0.3419	0.0498	0.0111	6.31e-06	20.1286	1.26503e-05
Phylum	Proteobacteria	rs2347697	G	T	0.3181	0.0502	0.0108	4.27e-06	21.6053	9.26236e-06
Phylum	Proteobacteria	rs2532663	A	G	0.9374	0.1255	0.0258	7.47e-07	23.6618	4.43652e-06
Phylum	Proteobacteria	rs3890996	G	T	0.4612	0.0474	0.0105	6.95e-06	20.3788	1.34268e-05
Phylum	Proteobacteria	rs4340090	C	T	0.1252	-0.0668	0.0153	9.99e-06	19.0621	-2.54415e-05
Phylum	Proteobacteria	rs6707783	C	T	0.1153	0.0849	0.0187	8.09e-06	20.6126	2.83152e-05
Phylum	Proteobacteria	rs72771021	C	T	0.0497	0.1417	0.0309	7.18e-06	21.0292	4.27905e-05
Phylum	Proteobacteria	rs922773	C	T	0.1402	-0.0803	0.0157	3.68e-07	26.1596	-1.54605e-06
Phylum	Tenericutes	rs10108398	G	A	0.2913	0.0769	0.0153	1.09e-06	25.2621	4.23499e-06
Phylum	Tenericutes	rs11890098	A	G	0.2555	0.0744	0.0153	9.57e-07	23.6463	3.36727e-06
Phylum	Tenericutes	rs12566890	T	G	0.0954	-0.1011	0.0231	3.65e-06	19.1548	-1.41368e-05
Phylum	Tenericutes	rs17214486	C	A	0.4016	0.0609	0.0135	6.61e-06	20.3501	1.63838e-05
Phylum	Tenericutes	rs2464826	A	C	0.1262	0.0944	0.0211	8.39e-06	20.0161	3.17061e-05
Phylum	Tenericutes	rs28537087	G	A	0.164	0.0821	0.0188	8.07e-06	19.0709	2.52707e-05
Phylum	Tenericutes	rs3768491	G	A	0.7137	0.0681	0.0149	4.23e-06	20.8892	1.20348e-05
Phylum	Tenericutes	rs4885016	C	T	0.8429	0.0819	0.0181	7.27e-06	20.4744	2.43814e-05
Phylum	Tenericutes	rs6043847	T	C	0.0696	-0.1149	0.0248	4.55e-06	21.4653	-2.24439e-05
Phylum	Tenericutes	rs72901605	T	C	0.1859	-0.0841	0.0178	3.26e-06	22.323	-1.22404e-05
Phylum	Tenericutes	rs74603314	T	C	0.0457	0.2216	0.0462	1.56e-06	23.0068	1.59067e-05
Phylum	Tenericutes	rs78169027	A	G	0.1083	-0.1082	0.0237	5.88e-06	20.8429	-2.65212e-05
Phylum	Verrucomicrobia	rs11252894	A	C	0.1978	0.0784	0.0162	1.11e-06	23.4208	4.07634e-06
Phylum	Verrucomicrobia	rs117107102	A	G	0.0447	0.2042	0.0427	2.68e-06	22.8695	2.50309e-05
Phylum	Verrucomicrobia	rs11729256	T	C	0.2386	0.0696	0.0146	2.23e-06	22.7255	7.05436e-06
Phylum	Verrucomicrobia	rs12512971	A	C	0.0487	0.1711	0.0398	9.81e-06	18.4814	6.20417e-05
Phylum	Verrucomicrobia	rs12908520	G	A	0.4563	0.0594	0.0128	3.4e-06	21.5354	8.69858e-06
Phylum	Verrucomicrobia	rs2602429	T	C	0.7783	-0.0764	0.0153	8.71e-07	24.9347	-3.31853e-06
Phylum	Verrucomicrobia	rs3995795	C	T	0.3181	0.0611	0.0138	9.72e-06	19.6031	2.32842e-05
Phylum	Verrucomicrobia	rs45598138	C	A	0.0517	-0.1439	0.0305	2.19e-06	22.2598	-1.403e-05
Phylum	Verrucomicrobia	rs61779207	G	A	0.1779	-0.0755	0.0164	5.28e-06	21.1937	-1.68973e-05
Phylum	Verrucomicrobia	rs74542928	T	C	0.0785	0.1159	0.0231	4.08e-07	25.1735	2.38077e-06
Phylum	Verrucomicrobia	rs76430504	T	C	0.0557	-0.1175	0.0254	3.5e-06	21.3997	-1.76013e-05
Phylum	Verrucomicrobia	rs9349825	A	G	0.2793	-0.066	0.0143	6.27e-06	21.3018	-1.76302e-05
Class	Actinobacteria	rs11655079	T	C	0.2495	-0.0561	0.0124	5.93e-06	20.4683	-1.36185e-05
Class	Actinobacteria	rs11745923	G	T	0.3966	0.0563	0.0115	1.58e-06	23.9674	4.26399e-06
Class	Actinobacteria	rs12049045	A	G	0.3817	0.051	0.0114	8.63e-06	20.0139	1.76174e-05
Class	Actinobacteria	rs134366	A	G	0.9404	-0.112	0.0235	1.5e-06	22.7144	-7.63204e-06
Class	Actinobacteria	rs1376754	G	A	0.4702	0.0509	0.0112	6.71e-06	20.6538	1.41082e-05
Class	Actinobacteria	rs1515761	C	T	0.8668	-0.0762	0.0169	4.96e-06	20.33	-1.53675e-05
Class	Actinobacteria	rs182549	T	C	0.5089	-0.111	0.0121	3.79e-20	84.1541	-7.08056e-19
Class	Actinobacteria	rs4945008	G	A	0.6998	-0.0541	0.0121	5.39e-06	19.9905	-1.16584e-05
Class	Actinobacteria	rs6660520	G	A	0.7853	-0.0711	0.0134	1.11e-07	28.1533	-4.44377e-07
Class	Actinobacteria	rs72767435	T	C	0.0676	-0.1263	0.0273	2.57e-06	21.4033	-1.38946e-05
Class	Actinobacteria	rs7322849	T	C	0.0964	0.0944	0.0192	6.21e-07	24.1736	2.83423e-06
Class	Actinobacteria	rs80083040	T	G	0.0517	0.1557	0.0348	8.62e-06	20.0179	5.37334e-05
Class	Actinobacteria	rs857444	C	T	0.3608	0.0509	0.0115	8.92e-06	19.5902	1.7789e-05
Class	Actinobacteria	rs961091	G	A	0.4334	0.0501	0.0112	8.68e-06	20.0096	1.74031e-05
Class	Alphaproteobacteria	rs140912403	C	T	0.0646	-0.1606	0.0317	6.2e-07	25.6668	-5.11139e-06
Class	Alphaproteobacteria	rs34569731	G	A	0.665	-0.0705	0.0157	7.38e-06	20.1641	-2.09824e-05
Class	Alphaproteobacteria	rs62285697	C	T	0.1998	0.0805	0.0181	9.76e-06	19.7804	3.10821e-05
Class	Alphaproteobacteria	rs76784716	A	G	0.0716	0.1332	0.0267	5.09e-07	24.8878	3.37473e-06
Class	Alphaproteobacteria	rs7960664	A	G	0.8489	-0.0969	0.0215	8.84e-06	20.3128	-3.47997e-05
Class	Alphaproteobacteria	rs9813022	A	G	0.3022	-0.0751	0.0153	1.05e-06	24.0933	-3.79975e-06
Class	Bacilli	rs11110282	A	G	0.0676	-0.1012	0.0217	4.85e-06	21.7491	-2.13498e-05
Class	Bacilli	rs11730038	G	A	0.2406	-0.0631	0.0128	1.96e-06	24.3018	-6.0111e-06
Class	Bacilli	rs12797734	T	C	0.2525	0.0572	0.0126	7.21e-06	20.6087	1.69986e-05
Class	Bacilli	rs13068444	A	G	0.1928	0.0601	0.0136	9.53e-06	19.5286	2.23701e-05
Class	Bacilli	rs1595463	C	A	0.4871	0.0476	0.0108	7.97e-06	19.4252	1.47388e-05
Class	Bacilli	rs28564647	T	G	0.2058	-0.0613	0.0137	7.81e-06	20.0207	-1.91699e-05
Class	Bacilli	rs2952251	G	A	0.7475	0.0598	0.0123	1.08e-06	23.637	3.05314e-06
Class	Bacilli	rs34989881	A	G	0.0656	0.111	0.0246	6.55e-06	20.3599	2.96053e-05
Class	Bacilli	rs35344081	G	A	0.2406	0.0619	0.0127	1.01e-06	23.756	2.9704e-06
Class	Bacilli	rs4028634	C	T	0.5746	-0.0521	0.0109	2.21e-06	22.8466	-5.26116e-06
Class	Bacilli	rs4459992	T	C	0.3201	0.0535	0.0116	4.3e-06	21.2712	9.78688e-06
Class	Bacilli	rs57872228	C	T	0.171	-0.0714	0.0146	9.22e-07	23.9161	-3.14883e-06
Class	Bacilli	rs694949	A	G	0.1223	-0.0811	0.018	7.6e-06	20.3	-2.50242e-05
Class	Bacilli	rs74663707	C	T	0.0726	0.0979	0.0224	8.46e-06	19.1016	3.16412e-05
Class	Bacilli	rs7666190	A	C	0.9374	0.104	0.0247	8.47e-06	17.7285	3.12334e-05
Class	Bacilli	rs77558518	A	G	0.0646	-0.1072	0.0222	1.34e-06	23.3176	-6.69905e-06
Class	Bacilli	rs78938557	T	C	0.0676	0.108	0.0232	1.07e-06	21.6706	5.00851e-06
Class	Bacilli	rs9581006	T	C	0.9543	-0.2253	0.0467	1.79e-06	23.2749	-1.87729e-05
Class	Bacteroidia	rs11146701	A	G	0.4254	0.0473	0.0105	7.08e-06	20.2929	1.35915e-05
Class	Bacteroidia	rs17343978	A	C	0.2604	-0.0552	0.012	8.36e-06	21.16	-1.95295e-05
Class	Bacteroidia	rs2032750	C	T	0.5487	0.0508	0.0106	1.92e-06	22.9676	4.48034e-06
Class	Bacteroidia	rs2363574	T	C	0.9682	0.2227	0.0508	9.93e-06	19.2182	8.49987e-05
Class	Bacteroidia	rs4916508	A	G	0.5646	0.0466	0.0105	8.47e-06	19.6967	1.55487e-05
Class	Bacteroidia	rs55773148	G	A	0.0527	-0.1215	0.0236	3.9e-07	26.505	-2.51188e-06
Class	Bacteroidia	rs62531359	T	G	0.1451	0.0655	0.0149	9.09e-06	19.3246	2.30115e-05
Class	Bacteroidia	rs62575403	C	T	0.0437	0.1401	0.0311	7.06e-06	20.2934	4.01446e-05
Class	Bacteroidia	rs72706335	T	C	0.0656	-0.2224	0.0493	7.66e-06	20.3505	-6.93376e-05
Class	Bacteroidia	rs73975615	G	A	0.0109	-0.207	0.0442	1.22e-06	21.9329	-1.10779e-05
Class	Bacteroidia	rs7631304	G	A	0.17	-0.0645	0.0132	8.37e-07	23.8765	-2.57802e-06
Class	Bacteroidia	rs79585701	A	C	0.1292	0.0646	0.0149	9.99e-06	18.7972	2.42617e-05
Class	Bacteroidia	rs929878	T	C	0.7555	0.0548	0.0121	4.73e-06	20.5112	1.06332e-05
Class	Betaproteobacteria	rs11128180	A	G	0.2237	0.0592	0.0128	3.67e-06	21.3906	9.29481e-06
Class	Betaproteobacteria	rs1511453	A	G	0.0636	0.0923	0.0199	4.76e-06	21.5128	1.89032e-05
Class	Betaproteobacteria	rs1928341	G	A	0.5785	-0.0525	0.011	2.02e-06	22.7789	-4.8314e-06
Class	Betaproteobacteria	rs2321387	G	A	0.5298	-0.0494	0.0109	5.8e-06	20.54	-1.17702e-05
Class	Betaproteobacteria	rs2613606	T	C	0.6064	0.0513	0.0109	2.2e-06	22.1504	4.99979e-06
Class	Betaproteobacteria	rs320161	G	A	0.7247	-0.0572	0.0126	7.33e-06	20.6087	-1.72815e-05
Class	Betaproteobacteria	rs4033856	T	C	0.8708	-0.0832	0.0167	5.17e-07	24.8207	-2.1353e-06
Class	Betaproteobacteria	rs6087811	T	G	0.0815	-0.0978	0.0198	7.44e-07	24.3976	-3.55049e-06
Class	Betaproteobacteria	rs62395635	T	C	0.0706	0.1097	0.0236	2.94e-06	21.6067	1.39371e-05
Class	Betaproteobacteria	rs75242906	C	T	0.0537	-0.1211	0.0281	9.27e-06	18.5727	-4.16993e-05
Class	Clostridia	rs10774377	G	A	0.666	-0.0526	0.0113	3.24e-06	21.6678	-7.38543e-06
Class	Clostridia	rs112334273	G	A	0.2455	0.0641	0.0127	3.81e-07	25.4747	1.24429e-06
Class	Clostridia	rs13105690	C	T	0.7326	0.0529	0.0118	8.78e-06	20.0977	1.86692e-05
Class	Clostridia	rs13179700	C	T	0.6451	-0.0511	0.0109	3.37e-06	21.978	-7.56953e-06
Class	Clostridia	rs1842454	G	A	0.2068	-0.0547	0.0127	8.72e-06	18.551	-1.76971e-05
Class	Clostridia	rs2273429	A	G	0.1074	-0.0724	0.0153	4.52e-06	22.3921	-1.46555e-05
Class	Clostridia	rs6797343	T	G	0.826	-0.0592	0.0134	9.36e-06	19.5179	-2.16302e-05
Class	Clostridia	rs6814436	C	T	0.8678	-0.0739	0.0151	9.65e-07	23.9516	-3.41614e-06
Class	Clostridia	rs6815608	C	T	0.9155	-0.1038	0.0211	4.02e-07	24.2008	-2.01968e-06
Class	Clostridia	rs72738886	T	C	0.0775	0.0866	0.019	8.24e-06	20.7744	2.96486e-05
Class	Clostridia	rs72915163	T	C	0.2654	-0.0581	0.012	1.34e-06	23.4417	-3.65006e-06
Class	Clostridia	rs992074	T	C	0.9652	-0.2556	0.0508	8.78e-07	25.316	-1.13627e-05
Class	Coriobacteriia	rs11073596	G	T	0.66	-0.051	0.0114	8.14e-06	20.0139	-1.66171e-05
Class	Coriobacteriia	rs11250875	T	C	0.2087	0.0607	0.0131	4.83e-06	21.4701	1.25893e-05
Class	Coriobacteriia	rs11656361	A	C	0.1292	0.0773	0.0175	8.02e-06	19.5112	2.41918e-05
Class	Coriobacteriia	rs12974142	G	A	0.1083	0.0789	0.0177	8.51e-06	19.8704	2.66835e-05
Class	Coriobacteriia	rs13307134	T	C	0.7644	-0.0565	0.0126	7.8e-06	20.1074	-1.77227e-05
Class	Coriobacteriia	rs1397793	A	G	0.6143	0.0498	0.0112	9.77e-06	19.7707	1.92387e-05
Class	Coriobacteriia	rs1816223	G	A	0.7893	0.0586	0.0129	4.84e-06	20.6355	1.17054e-05
Class	Coriobacteriia	rs240104	T	C	0.2445	-0.0603	0.0126	1.52e-06	22.9031	-4.19841e-06
Class	Coriobacteriia	rs2442778	A	G	0.9543	0.1164	0.0258	9.03e-06	20.3548	4.27895e-05
Class	Coriobacteriia	rs3025411	A	G	0.1044	0.0926	0.0209	8.27e-06	19.6304	3.0066e-05
Class	Coriobacteriia	rs34739816	G	T	0.0815	0.0965	0.0207	3.88e-06	21.7327	1.62743e-05
Class	Coriobacteriia	rs67561917	A	G	0.1421	-0.0714	0.0154	5.39e-06	21.4959	-1.65452e-05
Class	Coriobacteriia	rs719099	A	G	0.1362	0.0778	0.0155	5.43e-07	25.1939	2.12865e-06
Class	Coriobacteriia	rs8010111	A	G	0.9354	0.1033	0.0229	6.9e-06	20.3484	2.90075e-05
Class	Deltaproteobacteria	rs1035691	G	A	0.662	0.0551	0.0121	9.65e-06	20.7364	2.20517e-05
Class	Deltaproteobacteria	rs11599763	C	T	0.6103	0.0544	0.0117	3.94e-06	21.6185	9.26725e-06
Class	Deltaproteobacteria	rs17084793	G	A	0.161	-0.0711	0.0159	5.69e-06	19.9961	-1.61792e-05
Class	Deltaproteobacteria	rs17791387	A	G	0.1412	-0.0735	0.0154	1.6e-06	22.7789	-5.3576e-06
Class	Deltaproteobacteria	rs2692012	G	A	0.9364	-0.1103	0.0253	3.14e-06	19.0068	-1.31657e-05
Class	Deltaproteobacteria	rs2838334	G	A	0.3231	0.0561	0.0124	5.45e-06	20.4683	1.25162e-05
Class	Deltaproteobacteria	rs3935584	C	T	0.496	-0.0523	0.0115	7.5e-06	20.6827	-1.62256e-05
Class	Deltaproteobacteria	rs4506934	C	T	0.1123	-0.0936	0.0201	3.59e-06	21.685	-1.45734e-05
Class	Deltaproteobacteria	rs55744759	A	G	0.1163	-0.0779	0.0171	7.31e-06	20.7531	-2.36357e-05
Class	Deltaproteobacteria	rs6058181	C	T	0.1233	0.0825	0.0165	3.4e-07	25	1.4025e-06
Class	Deltaproteobacteria	rs62020470	A	G	0.2594	-0.0585	0.0129	4.85e-06	20.5652	-1.16697e-05
Class	Deltaproteobacteria	rs9928243	C	A	0.4254	-0.0538	0.0117	5.02e-06	21.1443	-1.14211e-05
Class	Erysipelotrichia	rs1074800	G	A	0.6014	-0.0492	0.0108	6.15e-06	20.7531	-1.25589e-05
Class	Erysipelotrichia	rs10781552	C	T	0.3121	-0.0552	0.0116	2.33e-06	22.6445	-5.82489e-06
Class	Erysipelotrichia	rs17530232	A	G	0.0765	0.1031	0.0224	2.79e-06	21.1847	1.21875e-05
Class	Erysipelotrichia	rs1884466	C	T	0.4513	-0.0475	0.0106	9.53e-06	20.0805	-1.81799e-05
Class	Erysipelotrichia	rs2300774	A	G	0.5924	-0.0524	0.0106	8.95e-07	24.4372	-2.29211e-06
Class	Erysipelotrichia	rs290833	T	G	0.3688	-0.0497	0.0111	8.03e-06	20.0478	-1.60018e-05
Class	Erysipelotrichia	rs35161940	T	C	0.1272	-0.0806	0.0167	1.85e-06	23.2936	-6.94662e-06
Class	Erysipelotrichia	rs4078432	T	C	0.8191	0.0608	0.0133	4.23e-06	20.898	1.07493e-05
Class	Erysipelotrichia	rs56970041	T	G	0.1113	0.0724	0.0164	5.4e-06	19.489	1.52388e-05
Class	Erysipelotrichia	rs62504403	C	T	0.2356	0.0681	0.0127	1.12e-07	28.7532	4.38613e-07
Class	Erysipelotrichia	rs7234058	T	C	0.0974	-0.0945	0.0194	9.12e-07	23.7279	-4.08993e-06
Class	Erysipelotrichia	rs7826267	G	T	0.9254	0.0839	0.0199	9.28e-06	17.7753	2.76794e-05
Class	Erysipelotrichia	rs8003149	C	T	0.2823	0.0538	0.0116	4.08e-06	21.5104	9.44324e-06
Class	Gammaproteobacteria	rs11181912	G	A	0.3449	-0.0579	0.0118	9.95e-07	24.0765	-2.77412e-06
Class	Gammaproteobacteria	rs12404135	A	G	0.1173	-0.0788	0.0172	8.89e-06	20.9892	-2.94072e-05
Class	Gammaproteobacteria	rs6706173	A	C	0.1501	0.0742	0.0146	1.99e-07	25.8287	7.62763e-07
Class	Gammaproteobacteria	rs75101789	C	T	0.1561	0.0729	0.0163	8.79e-06	20.0023	2.56346e-05
Class	Gammaproteobacteria	rs79795896	A	G	0.0537	-0.1592	0.0351	7.92e-06	20.5718	-5.18765e-05
Class	Gammaproteobacteria	rs9494710	C	T	0.3757	-0.0549	0.0121	4.55e-06	20.5861	-1.02846e-05
Class	Lentisphaeria	rs1002941	A	G	0.7207	-0.105	0.0233	8.15e-06	20.308	-3.47571e-05
Class	Lentisphaeria	rs11770843	C	T	0.2594	0.1094	0.0234	1.91e-06	21.8576	9.13447e-06
Class	Lentisphaeria	rs17114848	G	A	0.1093	0.1523	0.0324	4.06e-06	22.0958	2.73253e-05
Class	Lentisphaeria	rs2031282	A	G	0.17	0.1223	0.027	4.38e-06	20.5175	2.19814e-05
Class	Lentisphaeria	rs2825714	A	G	0.1571	-0.1374	0.0289	1.72e-06	22.6036	-1.06837e-05
Class	Lentisphaeria	rs62570196	C	T	0.0686	-0.2163	0.0439	1.08e-06	24.2764	-1.13421e-05
Class	Lentisphaeria	rs72640280	A	G	0.0537	0.2202	0.0486	5.18e-06	20.5287	4.68315e-05
Class	Lentisphaeria	rs77599476	A	G	0.0656	0.2302	0.048	1.86e-06	23	1.96959e-05
Class	Melainabacteria	rs10148250	A	G	0.5437	-0.0861	0.0193	8.67e-06	19.9018	-2.97129e-05
Class	Melainabacteria	rs10738747	A	G	0.504	-0.0814	0.0184	9.96e-06	19.571	-3.17341e-05
Class	Melainabacteria	rs11150282	T	C	0.3211	0.0989	0.0196	6.03e-07	25.4613	3.03686e-06
Class	Melainabacteria	rs113884518	T	C	0.0487	-0.2053	0.0454	8.06e-06	20.4487	-6.76737e-05
Class	Melainabacteria	rs28678345	T	C	0.0467	0.2148	0.0471	6.69e-06	20.7982	5.97745e-05
Class	Melainabacteria	rs367480	A	G	0.5726	0.0837	0.0185	8.2e-06	20.4695	2.80981e-05
Class	Melainabacteria	rs4129395	G	A	0.4264	0.0896	0.0185	1.48e-06	23.457	6.22117e-06
Class	Melainabacteria	rs789069	A	C	0.172	-0.1035	0.0234	6.85e-06	19.5636	-2.77402e-05
Class	Melainabacteria	rs79790072	T	C	0.0567	0.2267	0.0487	3.29e-06	21.6693	3.23238e-05
Class	Melainabacteria	rs9864379	T	C	0.1133	-0.1597	0.0292	5.36e-08	29.9119	-5.12087e-07
Class	Methanobacteria	rs10202904	G	T	0.5328	0.1217	0.0235	3.01e-07	26.8192	1.96487e-06
Class	Methanobacteria	rs10424197	A	G	0.675	0.1112	0.0247	9.28e-06	20.2682	4.1831e-05
Class	Methanobacteria	rs4257531	G	A	0.1143	0.1644	0.0364	7.44e-06	20.3986	4.99005e-05
Class	Methanobacteria	rs6508769	C	T	0.835	-0.1535	0.0344	8.23e-06	19.9113	-5.03081e-05
Class	Methanobacteria	rs6776814	T	C	0.0895	-0.1995	0.0411	1.63e-06	23.5615	-1.53237e-05
Class	Methanobacteria	rs73068003	G	T	0.1223	-0.1581	0.0351	8.45e-06	20.2885	-5.42086e-05
Class	Methanobacteria	rs73457410	A	G	0.0666	0.2153	0.0436	1.41e-06	24.3846	1.4805e-05
Class	Methanobacteria	rs75208022	C	T	0.0765	-0.2272	0.0487	5.92e-06	21.765	-5.85489e-05
Class	Methanobacteria	rs894996	C	A	0.0716	0.2169	0.0449	1.88e-06	23.336	1.90315e-05
Class	Mollicutes	rs10108398	G	A	0.2913	0.0769	0.0153	1.09e-06	25.2621	4.23499e-06
Class	Mollicutes	rs11890098	A	G	0.2555	0.0744	0.0153	9.57e-07	23.6463	3.36727e-06
Class	Mollicutes	rs12566890	T	G	0.0954	-0.1011	0.0231	3.65e-06	19.1548	-1.41368e-05
Class	Mollicutes	rs17214486	C	A	0.4016	0.0609	0.0135	6.61e-06	20.3501	1.63838e-05
Class	Mollicutes	rs2464826	A	C	0.1262	0.0944	0.0211	8.39e-06	20.0161	3.17061e-05
Class	Mollicutes	rs28537087	G	A	0.164	0.0821	0.0188	8.07e-06	19.0709	2.52707e-05
Class	Mollicutes	rs3768491	G	A	0.7137	0.0681	0.0149	4.23e-06	20.8892	1.20348e-05
Class	Mollicutes	rs4885016	C	T	0.8429	0.0819	0.0181	7.27e-06	20.4744	2.43814e-05
Class	Mollicutes	rs6043847	T	C	0.0696	-0.1149	0.0248	4.55e-06	21.4653	-2.24439e-05
Class	Mollicutes	rs72901605	T	C	0.1859	-0.0841	0.0178	3.26e-06	22.323	-1.22404e-05
Class	Mollicutes	rs74603314	T	C	0.0457	0.2216	0.0462	1.56e-06	23.0068	1.59067e-05
Class	Mollicutes	rs78169027	A	G	0.1083	-0.1082	0.0237	5.88e-06	20.8429	-2.65212e-05
Class	Negativicutes	rs1135612	G	A	0.2445	0.0529	0.0119	9.26e-06	19.7614	1.93604e-05
Class	Negativicutes	rs13086907	G	A	0.1998	0.0625	0.0131	1.95e-06	22.7624	5.54833e-06
Class	Negativicutes	rs1643968	T	C	0.2803	-0.0565	0.0112	4.15e-07	25.4484	-1.1934e-06
Class	Negativicutes	rs1649999	A	G	0.0974	0.0748	0.0166	7.58e-06	20.3043	2.30244e-05
Class	Negativicutes	rs2834062	A	G	0.3648	0.0489	0.0108	8.44e-06	20.5008	1.6922e-05
Class	Negativicutes	rs4463806	C	T	0.7962	0.0543	0.0129	7.81e-06	17.7182	1.5028e-05
Class	Negativicutes	rs4722181	T	G	0.4761	0.0501	0.0105	2e-06	22.7665	4.56241e-06
Class	Negativicutes	rs60274479	T	C	0.2227	-0.0659	0.0134	1.16e-06	24.1858	-3.69772e-06
Class	Negativicutes	rs61249479	A	C	0.0875	0.0777	0.0168	2.95e-06	21.3906	9.80609e-06
Class	Negativicutes	rs71405394	G	A	0.0517	-0.1141	0.024	2.17e-06	22.6021	-1.11924e-05
Class	Negativicutes	rs73232831	G	A	0.0636	-0.1518	0.0314	1.87e-06	23.3714	-1.32687e-05
Class	Negativicutes	rs9423647	G	A	0.5149	0.0478	0.0105	6.06e-06	20.7242	1.20063e-05
Class	Verrucomicrobiae	rs111862613	T	C	0.166	0.0906	0.0196	3.74e-06	21.367	1.44802e-05
Class	Verrucomicrobiae	rs117107102	A	G	0.0447	0.2046	0.0431	2.92e-06	22.535	2.69263e-05
Class	Verrucomicrobiae	rs11729256	T	C	0.2386	0.0749	0.015	6.73e-07	24.9334	2.51367e-06
Class	Verrucomicrobiae	rs12908520	G	A	0.4563	0.0618	0.0131	2.17e-06	22.2553	5.96914e-06
Class	Verrucomicrobiae	rs2602429	T	C	0.7783	-0.0746	0.0156	2.58e-06	22.868	-8.80272e-06
Class	Verrucomicrobiae	rs4242783	A	G	0.7127	-0.0689	0.0147	2.64e-06	21.9687	-7.99204e-06
Class	Verrucomicrobiae	rs4936098	G	A	0.66	-0.0648	0.0135	1.12e-06	23.04	-3.3443e-06
Class	Verrucomicrobiae	rs61779207	G	A	0.1779	-0.0758	0.0167	6.72e-06	20.6018	-2.09881e-05
Class	Verrucomicrobiae	rs74542928	T	C	0.0785	0.1121	0.0236	1.63e-06	22.5625	8.24538e-06
Class	Verrucomicrobiae	rs9349825	A	G	0.2793	-0.0704	0.0147	2.54e-06	22.9356	-8.2025e-06
Class	Verrucomicrobiae	rs941682	G	A	0.3111	-0.0631	0.0143	9.61e-06	19.4709	-2.3614e-05
Order	Actinomycetales	rs2889192	T	G	0.7932	-0.0884	0.0194	3.97e-06	20.7635	-1.45738e-05
Order	Actinomycetales	rs34583783	G	T	0.1024	0.1236	0.0264	5.54e-06	21.9194	3.00184e-05
Order	Actinomycetales	rs35011108	A	G	0.0636	0.2415	0.0503	1.88e-06	23.0515	2.09317e-05
Order	Actinomycetales	rs4073240	G	A	0.3827	0.0749	0.0164	5.68e-06	20.8582	1.77475e-05
Order	Bacillales	rs10233278	T	C	0.4125	-0.1163	0.0248	3.51e-06	21.9916	-1.79545e-05
Order	Bacillales	rs10410917	C	T	0.4036	-0.1147	0.025	5.57e-06	21.0497	-2.68964e-05
Order	Bacillales	rs11034576	A	G	0.0795	0.2057	0.0453	8.86e-06	20.6192	7.51571e-05
Order	Bacillales	rs11207728	A	G	0.7972	0.1445	0.0316	5.73e-06	20.9104	3.4627e-05
Order	Bacillales	rs11844714	A	G	0.163	-0.1432	0.032	5.06e-06	20.0256	-2.90208e-05
Order	Bacillales	rs1287018	G	A	0.16	0.1411	0.0319	9.87e-06	19.5647	5.44938e-05
Order	Bacillales	rs4617108	G	A	0.9394	-0.2488	0.0525	1.98e-06	22.4586	-2.21273e-05
Order	Bacillales	rs74420793	A	G	0.162	-0.1644	0.0353	3.07e-06	21.6897	-2.18939e-05
Order	Bacteroidales	rs11146701	A	G	0.4254	0.0473	0.0105	7.08e-06	20.2929	1.35915e-05
Order	Bacteroidales	rs17343978	A	C	0.2604	-0.0552	0.012	8.36e-06	21.16	-1.95295e-05
Order	Bacteroidales	rs2032750	C	T	0.5487	0.0508	0.0106	1.92e-06	22.9676	4.48034e-06
Order	Bacteroidales	rs2363574	T	C	0.9682	0.2227	0.0508	9.93e-06	19.2182	8.49987e-05
Order	Bacteroidales	rs4916508	A	G	0.5646	0.0466	0.0105	8.47e-06	19.6967	1.55487e-05
Order	Bacteroidales	rs55773148	G	A	0.0527	-0.1215	0.0236	3.9e-07	26.505	-2.51188e-06
Order	Bacteroidales	rs62531359	T	G	0.1451	0.0655	0.0149	9.09e-06	19.3246	2.30115e-05
Order	Bacteroidales	rs62575403	C	T	0.0437	0.1401	0.0311	7.06e-06	20.2934	4.01446e-05
Order	Bacteroidales	rs72706335	T	C	0.0656	-0.2224	0.0493	7.66e-06	20.3505	-6.93376e-05
Order	Bacteroidales	rs73975615	G	A	0.0109	-0.207	0.0442	1.22e-06	21.9329	-1.10779e-05
Order	Bacteroidales	rs7631304	G	A	0.17	-0.0645	0.0132	8.37e-07	23.8765	-2.57802e-06
Order	Bacteroidales	rs79585701	A	C	0.1292	0.0646	0.0149	9.99e-06	18.7972	2.42617e-05
Order	Bacteroidales	rs929878	T	C	0.7555	0.0548	0.0121	4.73e-06	20.5112	1.06332e-05
Order	Bifidobacteriales	rs10831953	G	A	0.333	0.0537	0.0124	9.95e-06	18.7545	2.00416e-05
Order	Bifidobacteriales	rs12446429	T	C	0.1362	0.0811	0.0191	8.53e-06	18.0291	2.49444e-05
Order	Bifidobacteriales	rs13020688	G	A	0.3529	0.0584	0.0122	1.57e-06	22.9143	4.20193e-06
Order	Bifidobacteriales	rs182549	T	C	0.5089	-0.1171	0.0127	5.94e-20	85.0171	-1.18271e-18
Order	Bifidobacteriales	rs4957061	T	C	0.4652	0.0569	0.0117	1.15e-06	23.6512	3.09523e-06
Order	Bifidobacteriales	rs540489	T	G	0.2336	-0.0632	0.0138	5.37e-06	20.9737	-1.42363e-05
Order	Bifidobacteriales	rs55888705	A	G	0.3867	0.0536	0.0121	8.66e-06	19.6227	1.82168e-05
Order	Bifidobacteriales	rs6899771	A	G	0.0954	-0.0914	0.0203	7.28e-06	20.2722	-2.69779e-05
Order	Bifidobacteriales	rs7174549	T	C	0.6441	-0.0551	0.0125	6.87e-06	19.4305	-1.47103e-05
Order	Bifidobacteriales	rs7322849	T	C	0.0964	0.1106	0.0201	1.74e-08	30.2774	1.16534e-07
Order	Bifidobacteriales	rs857444	C	T	0.3608	0.0553	0.0121	3.82e-06	20.8872	8.82467e-06
Order	Burkholderiales	rs1511453	A	G	0.0636	0.0911	0.0199	8e-06	20.9571	3.05471e-05
Order	Burkholderiales	rs1928341	G	A	0.5785	-0.0507	0.0111	4.52e-06	20.8627	-9.56196e-06
Order	Burkholderiales	rs2321387	G	A	0.5298	-0.0508	0.011	3.26e-06	21.3276	-7.06404e-06
Order	Burkholderiales	rs2613606	T	C	0.6064	0.0499	0.0109	4.13e-06	20.9579	8.6383e-06
Order	Burkholderiales	rs4033856	T	C	0.8708	-0.0833	0.0167	5.67e-07	24.8804	-2.35026e-06
Order	Burkholderiales	rs6087811	T	G	0.0815	-0.1015	0.0199	2.88e-07	26.0151	-1.52095e-06
Order	Burkholderiales	rs62191117	A	G	0.2058	0.0679	0.0132	2.79e-07	26.4601	1.00253e-06
Order	Burkholderiales	rs62395635	T	C	0.0706	0.1099	0.0236	2.9e-06	21.6856	1.38228e-05
Order	Burkholderiales	rs75242906	C	T	0.0537	-0.1209	0.0281	9.75e-06	18.5114	-4.36416e-05
Order	Burkholderiales	rs7638039	T	C	0.2326	0.0581	0.0127	4.84e-06	20.9288	1.17705e-05
Order	Clostridiales	rs10774377	G	A	0.666	-0.0523	0.0114	3.81e-06	21.0472	-8.38786e-06
Order	Clostridiales	rs112334273	G	A	0.2455	0.0639	0.0127	4.07e-07	25.316	1.3168e-06
Order	Clostridiales	rs13105690	C	T	0.7326	0.0527	0.0118	9.37e-06	19.9461	1.96987e-05
Order	Clostridiales	rs13179700	C	T	0.6451	-0.0511	0.011	3.52e-06	21.5802	-7.76335e-06
Order	Clostridiales	rs1842454	G	A	0.2068	-0.0543	0.0127	9.92e-06	18.2807	-1.9694e-05
Order	Clostridiales	rs2273429	A	G	0.1074	-0.0726	0.0153	4.17e-06	22.516	-1.36331e-05
Order	Clostridiales	rs290772	G	A	0.0616	0.0842	0.0196	1e-05	18.4549	3.10781e-05
Order	Clostridiales	rs6442336	T	C	0.7565	0.0547	0.0124	9.63e-06	19.4595	2.0501e-05
Order	Clostridiales	rs6814436	C	T	0.8678	-0.0741	0.0151	9.06e-07	24.0814	-3.23339e-06
Order	Clostridiales	rs6815608	C	T	0.9155	-0.1041	0.0211	3.72e-07	24.3409	-1.88521e-06
Order	Clostridiales	rs72738886	T	C	0.0775	0.0865	0.019	8.42e-06	20.7265	3.01915e-05
Order	Clostridiales	rs72915163	T	C	0.2654	-0.058	0.0121	1.39e-06	22.9766	-3.70475e-06
Order	Clostridiales	rs992074	T	C	0.9652	-0.2554	0.0509	8.95e-07	25.1771	-1.15101e-05
Order	Coriobacteriales	rs11073596	G	T	0.66	-0.051	0.0114	8.14e-06	20.0139	-1.66171e-05
Order	Coriobacteriales	rs11250875	T	C	0.2087	0.0607	0.0131	4.83e-06	21.4701	1.25893e-05
Order	Coriobacteriales	rs11656361	A	C	0.1292	0.0773	0.0176	8.02e-06	19.2901	2.39176e-05
Order	Coriobacteriales	rs12974142	G	A	0.1083	0.0789	0.0177	8.51e-06	19.8704	2.66835e-05
Order	Coriobacteriales	rs13307134	T	C	0.7644	-0.0565	0.0126	7.8e-06	20.1074	-1.77227e-05
Order	Coriobacteriales	rs1397793	A	G	0.6143	0.0498	0.0112	9.77e-06	19.7707	1.92387e-05
Order	Coriobacteriales	rs1816223	G	A	0.7893	0.0586	0.0129	4.84e-06	20.6355	1.17054e-05
Order	Coriobacteriales	rs240104	T	C	0.2445	-0.0603	0.0127	1.52e-06	22.5438	-4.13255e-06
Order	Coriobacteriales	rs2442778	A	G	0.9543	0.1164	0.0259	9.03e-06	20.1979	4.24597e-05
Order	Coriobacteriales	rs3025411	A	G	0.1044	0.0926	0.0209	8.27e-06	19.6304	3.0066e-05
Order	Coriobacteriales	rs34739816	G	T	0.0815	0.0965	0.0208	3.88e-06	21.5242	1.61182e-05
Order	Coriobacteriales	rs67561917	A	G	0.1421	-0.0714	0.0154	5.39e-06	21.4959	-1.65452e-05
Order	Coriobacteriales	rs719099	A	G	0.1362	0.0778	0.0156	5.43e-07	24.872	2.10146e-06
Order	Coriobacteriales	rs8010111	A	G	0.9354	0.1033	0.0229	6.9e-06	20.3484	2.90075e-05
Order	Desulfovibrionales	rs11599763	C	T	0.6103	0.0555	0.0117	2.61e-06	22.5016	6.51894e-06
Order	Desulfovibrionales	rs17791387	A	G	0.1412	-0.0728	0.0154	2.25e-06	22.3471	-7.32091e-06
Order	Desulfovibrionales	rs186073	T	C	0.4274	0.0529	0.0119	8.74e-06	19.7614	1.82732e-05
Order	Desulfovibrionales	rs2692012	G	A	0.9364	-0.1122	0.0254	2.27e-06	19.5127	-9.93954e-06
Order	Desulfovibrionales	rs2838334	G	A	0.3231	0.0569	0.0124	4.17e-06	21.0563	9.99218e-06
Order	Desulfovibrionales	rs3935584	C	T	0.496	-0.0524	0.0116	7.2e-06	20.4055	-1.53972e-05
Order	Desulfovibrionales	rs4506934	C	T	0.1123	-0.0953	0.0201	2.43e-06	22.4799	-1.04117e-05
Order	Desulfovibrionales	rs6058181	C	T	0.1233	0.0837	0.0166	2.53e-07	25.4235	1.07674e-06
Order	Desulfovibrionales	rs62020470	A	G	0.2594	-0.0574	0.0129	7.51e-06	19.7991	-1.70698e-05
Order	Desulfovibrionales	rs72647048	T	C	0.1163	-0.0772	0.0171	9e-06	20.3818	-2.83225e-05
Order	Desulfovibrionales	rs9928243	C	A	0.4254	-0.0545	0.0118	3.97e-06	21.3319	-9.23095e-06
Order	Enterobacteriales	rs11026530	T	C	0.1342	0.0822	0.0186	9.43e-06	19.5307	3.02783e-05
Order	Enterobacteriales	rs2374342	C	A	0.3569	0.0583	0.0126	4.52e-06	21.409	1.12832e-05
Order	Enterobacteriales	rs35673018	G	A	0.0944	0.09	0.0203	7.63e-06	19.6559	2.69954e-05
Order	Enterobacteriales	rs504442	T	G	0.1392	0.0842	0.0189	5.17e-06	19.8473	1.72796e-05
Order	Enterobacteriales	rs62210023	A	G	0.3519	0.0607	0.013	3.13e-06	21.8017	8.28425e-06
Order	Enterobacteriales	rs78143293	A	G	0.1441	-0.0849	0.017	1.2e-06	24.9412	-5.08202e-06
Order	Enterobacteriales	rs79757635	C	A	0.161	0.0759	0.0171	9.32e-06	19.7011	2.78726e-05
Order	Erysipelotrichales	rs1074800	G	A	0.6014	-0.0492	0.0109	6.15e-06	20.374	-1.23295e-05
Order	Erysipelotrichales	rs10781552	C	T	0.3121	-0.0552	0.0116	2.33e-06	22.6445	-5.82489e-06
Order	Erysipelotrichales	rs17530232	A	G	0.0765	0.1031	0.0225	2.79e-06	20.9968	1.20794e-05
Order	Erysipelotrichales	rs1884466	C	T	0.4513	-0.0475	0.0107	9.53e-06	19.707	-1.78417e-05
Order	Erysipelotrichales	rs2300774	A	G	0.5924	-0.0524	0.0107	8.95e-07	23.9825	-2.24946e-06
Order	Erysipelotrichales	rs290833	T	G	0.3688	-0.0497	0.0111	8.03e-06	20.0478	-1.60018e-05
Order	Erysipelotrichales	rs35161940	T	C	0.1272	-0.0806	0.0168	1.85e-06	23.0171	-6.86416e-06
Order	Erysipelotrichales	rs4078432	T	C	0.8191	0.0609	0.0134	4.23e-06	20.655	1.06417e-05
Order	Erysipelotrichales	rs56970041	T	G	0.1113	0.0724	0.0164	5.4e-06	19.489	1.52388e-05
Order	Erysipelotrichales	rs62504403	C	T	0.2356	0.0681	0.0128	1.12e-07	28.3057	4.31786e-07
Order	Erysipelotrichales	rs7234058	T	C	0.0974	-0.0946	0.0194	9.12e-07	23.7782	-4.10294e-06
Order	Erysipelotrichales	rs7826267	G	T	0.9254	0.0839	0.0199	9.28e-06	17.7753	2.76794e-05
Order	Erysipelotrichales	rs8003149	C	T	0.2823	0.0539	0.0117	4.08e-06	21.223	9.33438e-06
Order	Gastranaerophilales	rs11150282	T	C	0.3211	0.0982	0.0197	7.36e-07	24.8479	3.59177e-06
Order	Gastranaerophilales	rs113884518	T	C	0.0487	-0.2059	0.0455	7.74e-06	20.4781	-6.52705e-05
Order	Gastranaerophilales	rs28678345	T	C	0.0467	0.2131	0.0471	8.06e-06	20.4703	7.0319e-05
Order	Gastranaerophilales	rs367480	A	G	0.5726	0.0842	0.0186	7.52e-06	20.4927	2.59513e-05
Order	Gastranaerophilales	rs4129395	G	A	0.4264	0.0904	0.0185	1.22e-06	23.8778	5.26687e-06
Order	Gastranaerophilales	rs789069	A	C	0.172	-0.1041	0.0234	6.5e-06	19.7911	-2.67833e-05
Order	Gastranaerophilales	rs79790072	T	C	0.0567	0.2261	0.0488	3.54e-06	21.4665	3.43633e-05
Order	Gastranaerophilales	rs8028558	A	G	0.4046	0.0835	0.0189	9.78e-06	19.5186	3.18789e-05
Order	Gastranaerophilales	rs9864379	T	C	0.1133	-0.1605	0.0293	4.66e-08	30.0065	-4.48855e-07
Order	Lactobacillales	rs11110282	A	G	0.0676	-0.1024	0.0218	3.96e-06	22.0641	-1.78942e-05
Order	Lactobacillales	rs11627423	C	A	0.3897	0.0499	0.011	5.09e-06	20.5786	1.04536e-05
Order	Lactobacillales	rs11730038	G	A	0.2406	-0.0605	0.0129	5.1e-06	21.9954	-1.35734e-05
Order	Lactobacillales	rs12797734	T	C	0.2525	0.0571	0.0127	7.77e-06	20.2146	1.79371e-05
Order	Lactobacillales	rs1595463	C	A	0.4871	0.048	0.0109	7.44e-06	19.3923	1.38508e-05
Order	Lactobacillales	rs2370083	G	T	0.0885	-0.0805	0.0181	8.33e-06	19.7804	-2.65281e-05
Order	Lactobacillales	rs2952251	G	A	0.7475	0.0629	0.0124	3.36e-07	25.7311	1.08762e-06
Order	Lactobacillales	rs34989881	A	G	0.0656	0.1135	0.0246	4.09e-06	21.2873	1.97638e-05
Order	Lactobacillales	rs35344081	G	A	0.2406	0.0642	0.0127	4.16e-07	25.5542	1.36496e-06
Order	Lactobacillales	rs4028634	C	T	0.5746	-0.0533	0.011	1.35e-06	23.4784	-3.37878e-06
Order	Lactobacillales	rs57872228	C	T	0.171	-0.0688	0.0147	2.58e-06	21.9049	-7.77641e-06
Order	Lactobacillales	rs74663707	C	T	0.0726	0.0983	0.0225	8.4e-06	19.0872	3.15214e-05
Order	Lactobacillales	rs77558518	A	G	0.0646	-0.1065	0.0223	1.67e-06	22.8081	-8.11307e-06
Order	Lactobacillales	rs78938557	T	C	0.0676	0.1055	0.0234	2.31e-06	20.327	9.90758e-06
Order	Lactobacillales	rs9581006	T	C	0.9543	-0.2258	0.0469	1.77e-06	23.1794	-1.8528e-05
Order	Methanobacteriales	rs10202904	G	T	0.5328	0.1218	0.0235	3.01e-07	26.8633	1.96971e-06
Order	Methanobacteriales	rs10424197	A	G	0.675	0.1113	0.0248	9.28e-06	20.1413	4.16064e-05
Order	Methanobacteriales	rs4257531	G	A	0.1143	0.1645	0.0365	7.44e-06	20.3117	4.97182e-05
Order	Methanobacteriales	rs6508769	C	T	0.835	-0.1535	0.0345	8.23e-06	19.7961	-5.0017e-05
Order	Methanobacteriales	rs6776814	T	C	0.0895	-0.1996	0.0412	1.63e-06	23.4707	-1.52723e-05
Order	Methanobacteriales	rs73068003	G	T	0.1223	-0.1581	0.0352	8.45e-06	20.1734	-5.39011e-05
Order	Methanobacteriales	rs73457410	A	G	0.0666	0.2153	0.0437	1.41e-06	24.2731	1.47373e-05
Order	Methanobacteriales	rs75208022	C	T	0.0765	-0.2272	0.0488	5.92e-06	21.6759	-5.83092e-05
Order	Methanobacteriales	rs894996	C	A	0.0716	0.217	0.0449	1.88e-06	23.3575	1.90579e-05
Order	Mollicutes RF9	rs11779863	G	A	0.2068	-0.0773	0.0172	6.69e-06	20.1977	-2.089e-05
Order	Mollicutes RF9	rs12566890	T	G	0.0954	-0.1031	0.0242	8.11e-06	18.1504	-3.03526e-05
Order	Mollicutes RF9	rs13100746	C	T	0.4095	0.0639	0.0143	7.29e-06	19.9678	1.86032e-05
Order	Mollicutes RF9	rs17235252	T	C	0.0944	-0.122	0.0255	2.16e-06	22.8897	-1.20638e-05
Order	Mollicutes RF9	rs3932485	C	T	0.4284	0.0626	0.0142	9.93e-06	19.4344	2.41615e-05
Order	Mollicutes RF9	rs515984	C	T	0.826	0.0875	0.0191	6.61e-06	20.987	2.42767e-05
Order	Mollicutes RF9	rs638542	A	G	0.7137	0.0706	0.0157	5.17e-06	20.2213	1.47616e-05
Order	Mollicutes RF9	rs74603314	T	C	0.0457	0.2308	0.049	2.28e-06	22.186	2.33496e-05
Order	Mollicutes RF9	rs7706512	A	G	0.496	-0.0657	0.0139	2.27e-06	22.3409	-6.6638e-06
Order	Mollicutes RF9	rs7801843	A	G	0.1292	-0.0869	0.0195	9.47e-06	19.8596	-3.26866e-05
Order	Mollicutes RF9	rs7853673	A	G	0.4861	0.0624	0.014	6.73e-06	19.8661	1.66856e-05
Order	Mollicutes RF9	rs949341	A	G	0.6799	-0.0657	0.0147	7.73e-06	19.9754	-2.02895e-05
Order	NB1n	rs11251024	G	A	0.33	0.1042	0.0207	6.63e-07	25.3393	3.50111e-06
Order	NB1n	rs11606187	A	G	0.1074	-0.1545	0.0326	3.31e-06	22.4606	-2.29725e-05
Order	NB1n	rs13385922	T	C	0.4056	0.0929	0.0201	3.97e-06	21.3619	1.57571e-05
Order	NB1n	rs166849	A	G	0.6103	-0.0911	0.0202	7.74e-06	20.3392	-2.86829e-05
Order	NB1n	rs2172426	T	C	0.5527	0.1021	0.0199	3.17e-07	26.3236	1.70396e-06
Order	NB1n	rs267959	G	A	0.6571	-0.0989	0.021	2.62e-06	22.1796	-1.14943e-05
Order	NB1n	rs4383094	C	T	0.9036	-0.1492	0.0321	4.28e-06	21.6037	-2.75912e-05
Order	NB1n	rs60775321	T	C	0.3012	-0.0962	0.0214	7.1e-06	20.208	-2.76049e-05
Order	NB1n	rs72671304	T	C	0.0696	0.1723	0.037	3.8e-06	21.6854	2.83966e-05
Order	NB1n	rs7911787	G	T	0.0656	-0.2231	0.047	3.39e-06	22.5322	-3.40826e-05
Order	NB1n	rs8126061	T	C	0.0954	-0.1591	0.0352	7.36e-06	20.4294	-4.78447e-05
Order	NB1n	rs9542068	T	C	0.3211	0.0991	0.0218	6.52e-06	20.6649	2.67045e-05
Order	Pasteurellales	rs10965428	C	A	0.0795	-0.1199	0.0258	4.29e-06	21.5973	-2.2218e-05
Order	Pasteurellales	rs111582866	G	A	0.1014	-0.114	0.0256	7.07e-06	19.8303	-3.19657e-05
Order	Pasteurellales	rs12050685	A	G	0.3598	-0.0671	0.0152	9.19e-06	19.4876	-2.4034e-05
Order	Pasteurellales	rs16970009	A	G	0.0437	0.1874	0.043	7.32e-06	18.9934	5.21091e-05
Order	Pasteurellales	rs4822728	T	C	0.4374	0.0685	0.0149	4.72e-06	21.1353	1.36669e-05
Order	Pasteurellales	rs6972479	A	G	0.2425	-0.0782	0.0175	7.75e-06	19.9681	-2.42033e-05
Order	Pasteurellales	rs72756943	G	A	0.0855	0.1399	0.0303	3.35e-06	21.3182	1.99822e-05
Order	Pasteurellales	rs73139353	A	C	0.0646	-0.2226	0.0485	8.71e-06	21.0653	-8.16847e-05
Order	Pasteurellales	rs76022354	C	T	0.0328	0.2429	0.05	1.83e-06	23.6002	2.09809e-05
Order	Pasteurellales	rs78909003	T	C	0.0497	-0.2412	0.0498	2.05e-06	23.4583	-2.31984e-05
Order	Pasteurellales	rs9382510	C	T	0.2455	-0.0882	0.017	2.48e-07	26.9178	-1.17758e-06
Order	Pasteurellales	rs9895850	T	C	0.0497	-0.1764	0.041	9.08e-06	18.511	-5.92986e-05
Order	Pasteurellales	rs9938097	C	T	0.6332	0.071	0.0158	8.23e-06	20.1931	2.35989e-05
Order	Rhodospirillales	rs1035406	G	A	0.0994	-0.1147	0.0248	4.07e-06	21.3906	-1.99715e-05
Order	Rhodospirillales	rs11591293	G	T	0.4195	0.0723	0.0158	4.69e-06	20.9393	1.42005e-05
Order	Rhodospirillales	rs11630875	T	C	0.1819	0.0945	0.0202	3.7e-06	21.8857	1.53047e-05
Order	Rhodospirillales	rs13336560	C	T	0.4563	-0.0695	0.0157	9.75e-06	19.5961	-2.65576e-05
Order	Rhodospirillales	rs1549633	A	C	0.1561	0.0997	0.0217	3.88e-06	21.1092	1.63316e-05
Order	Rhodospirillales	rs3730086	A	G	0.2386	0.08	0.0179	7.98e-06	19.9744	2.55033e-05
Order	Rhodospirillales	rs3754624	C	T	0.162	0.0941	0.0198	2.68e-06	22.5865	1.13921e-05
Order	Rhodospirillales	rs4278423	T	C	0.1064	0.1052	0.0234	3.98e-06	20.2116	1.6925e-05
Order	Rhodospirillales	rs61933850	G	A	0.0905	0.1647	0.036	7e-06	20.9306	4.82618e-05
Order	Rhodospirillales	rs7001029	C	T	0.0934	0.1207	0.0261	2.83e-06	21.3862	1.46102e-05
Order	Rhodospirillales	rs76784716	A	G	0.0716	0.136	0.0284	1.31e-06	22.932	8.17113e-06
Order	Rhodospirillales	rs77304857	C	A	0.1123	-0.0997	0.0222	6.02e-06	20.169	-2.42106e-05
Order	Rhodospirillales	rs9813022	A	G	0.3022	-0.0831	0.0163	3.07e-07	25.9912	-1.32616e-06
Order	Selenomonadales	rs1135612	G	A	0.2445	0.053	0.0119	9.26e-06	19.8362	1.94704e-05
Order	Selenomonadales	rs13086907	G	A	0.1998	0.0625	0.0132	1.95e-06	22.4188	5.46458e-06
Order	Selenomonadales	rs1643968	T	C	0.2803	-0.0565	0.0112	4.15e-07	25.4484	-1.1934e-06
Order	Selenomonadales	rs1649999	A	G	0.0974	0.0749	0.0166	7.58e-06	20.3586	2.31169e-05
Order	Selenomonadales	rs2834062	A	G	0.3648	0.0489	0.0109	8.44e-06	20.1263	1.66129e-05
Order	Selenomonadales	rs4463806	C	T	0.7962	0.0544	0.0129	7.81e-06	17.7835	1.51111e-05
Order	Selenomonadales	rs4722181	T	G	0.4761	0.0501	0.0106	2e-06	22.339	4.47674e-06
Order	Selenomonadales	rs60274479	T	C	0.2227	-0.066	0.0134	1.16e-06	24.2593	-3.71458e-06
Order	Selenomonadales	rs61249479	A	C	0.0875	0.0777	0.0169	2.95e-06	21.1382	9.69039e-06
Order	Selenomonadales	rs71405394	G	A	0.0517	-0.1142	0.0241	2.17e-06	22.4542	-1.11289e-05
Order	Selenomonadales	rs73232831	G	A	0.0636	-0.1518	0.0315	1.87e-06	23.2232	-1.31846e-05
Order	Selenomonadales	rs9423647	G	A	0.5149	0.0478	0.0105	6.06e-06	20.7242	1.20063e-05
Order	Verrucomicrobiales	rs111862613	T	C	0.166	0.0907	0.0197	3.74e-06	21.1974	1.43811e-05
Order	Verrucomicrobiales	rs117107102	A	G	0.0447	0.2047	0.0432	2.92e-06	22.4527	2.6841e-05
Order	Verrucomicrobiales	rs11729256	T	C	0.2386	0.075	0.015	6.73e-07	25	2.52375e-06
Order	Verrucomicrobiales	rs12908520	G	A	0.4563	0.0619	0.0131	2.17e-06	22.3274	5.99817e-06
Order	Verrucomicrobiales	rs2602429	T	C	0.7783	-0.0747	0.0156	2.58e-06	22.9294	-8.83818e-06
Order	Verrucomicrobiales	rs4242783	A	G	0.7127	-0.0689	0.0148	2.64e-06	21.6728	-7.88439e-06
Order	Verrucomicrobiales	rs4936098	G	A	0.66	-0.0649	0.0136	1.12e-06	22.7725	-3.31057e-06
Order	Verrucomicrobiales	rs61779207	G	A	0.1779	-0.0758	0.0168	6.72e-06	20.3573	-2.0739e-05
Order	Verrucomicrobiales	rs74542928	T	C	0.0785	0.1122	0.0236	1.63e-06	22.6028	8.26747e-06
Order	Verrucomicrobiales	rs9349825	A	G	0.2793	-0.0704	0.0147	2.54e-06	22.9356	-8.2025e-06
Order	Verrucomicrobiales	rs941682	G	A	0.3111	-0.0631	0.0144	9.61e-06	19.2014	-2.32871e-05
Order	Victivallales	rs1002941	A	G	0.7207	-0.105	0.0233	8.15e-06	20.308	-3.47571e-05
Order	Victivallales	rs11770843	C	T	0.2594	0.1094	0.0235	1.91e-06	21.672	9.0569e-06
Order	Victivallales	rs17114848	G	A	0.1093	0.1524	0.0324	4.06e-06	22.1248	2.73792e-05
Order	Victivallales	rs2031282	A	G	0.17	0.1224	0.027	4.38e-06	20.5511	2.20354e-05
Order	Victivallales	rs2825714	A	G	0.1571	-0.1374	0.0289	1.72e-06	22.6036	-1.06837e-05
Order	Victivallales	rs62570196	C	T	0.0686	-0.2164	0.044	1.08e-06	24.1885	-1.13063e-05
Order	Victivallales	rs72640280	A	G	0.0537	0.2202	0.0486	5.18e-06	20.5287	4.68315e-05
Order	Victivallales	rs77599476	A	G	0.0656	0.2303	0.048	1.86e-06	23.02	1.97216e-05
Family	Acidaminococcaceae	rs262812	T	C	0.2664	-0.0657	0.0142	3.25e-06	21.4069	-9.14182e-06
Family	Acidaminococcaceae	rs2933324	G	A	0.7465	0.0663	0.014	2.24e-06	22.427	6.66136e-06
Family	Acidaminococcaceae	rs45497800	T	C	0.0825	-0.1179	0.0257	5.86e-06	21.0456	-2.90806e-05
Family	Acidaminococcaceae	rs6589457	G	A	0.9453	-0.1659	0.035	2.32e-06	22.4676	-1.7295e-05
Family	Acidaminococcaceae	rs6923842	T	C	0.169	-0.0796	0.0169	2.21e-06	22.1847	-7.80529e-06
Family	Acidaminococcaceae	rs74540770	G	A	0.0646	-0.109	0.0244	7.09e-06	19.956	-3.08444e-05
Family	Acidaminococcaceae	rs78702810	T	C	0.0467	-0.1438	0.0323	9.16e-06	19.8204	-5.22152e-05
Family	Actinomycetaceae	rs2889192	T	G	0.7932	-0.0888	0.0195	3.64e-06	20.7375	-1.3406e-05
Family	Actinomycetaceae	rs34583783	G	T	0.1024	0.1238	0.0264	5.48e-06	21.9904	2.98376e-05
Family	Actinomycetaceae	rs35011108	A	G	0.0636	0.2418	0.0504	1.83e-06	23.0171	2.03699e-05
Family	Actinomycetaceae	rs4073240	G	A	0.3827	0.0748	0.0165	6.05e-06	20.5511	1.86004e-05
Family	Alcaligenaceae	rs112135816	T	G	0.1471	-0.0775	0.0172	5.28e-06	20.3024	-1.66155e-05
Family	Alcaligenaceae	rs1153990	A	G	0.2207	-0.0587	0.0128	5.97e-06	21.0308	-1.474e-05
Family	Alcaligenaceae	rs147968	C	T	0.4414	0.0489	0.011	9.13e-06	19.7621	1.76459e-05
Family	Alcaligenaceae	rs28480294	C	T	0.6561	0.0517	0.0116	6.61e-06	19.8639	1.35765e-05
Family	Alcaligenaceae	rs4033856	T	C	0.8708	-0.0818	0.0169	1.03e-06	23.4279	-3.94779e-06
Family	Alcaligenaceae	rs62191117	A	G	0.2058	0.0684	0.0134	2.76e-07	26.0557	9.8378e-07
Family	Alcaligenaceae	rs62395635	T	C	0.0706	0.1106	0.0239	3.35e-06	21.4148	1.58688e-05
Family	Alcaligenaceae	rs6969323	A	C	0.2515	-0.0594	0.0129	3.89e-06	21.2028	-9.79849e-06
Family	Alcaligenaceae	rs74776516	T	G	0.0755	-0.0944	0.0213	6.85e-06	19.642	-2.54026e-05
Family	Alcaligenaceae	rs7638039	T	C	0.2326	0.0603	0.0128	2.7e-06	22.1929	7.22645e-06
Family	Alcaligenaceae	rs9537886	A	C	0.5229	-0.0571	0.0111	2.35e-07	26.4622	-7.10166e-07
Family	Bacteroidaceae	rs11585893	A	G	0.1481	-0.0741	0.0148	1.8e-06	25.0676	-6.68703e-06
Family	Bacteroidaceae	rs13207588	A	G	0.2326	-0.0592	0.0131	7.48e-06	20.4221	-1.80865e-05
Family	Bacteroidaceae	rs1340391	T	C	0.1918	-0.0592	0.0132	6.73e-06	20.1139	-1.60274e-05
Family	Bacteroidaceae	rs17619981	T	G	0.0656	0.0881	0.0187	2.69e-06	22.1957	1.05203e-05
Family	Bacteroidaceae	rs2023437	T	C	0.1243	-0.0782	0.0168	5.02e-06	21.6668	-1.70112e-05
Family	Bacteroidaceae	rs66710942	T	C	0.5845	-0.0488	0.0107	5.86e-06	20.8004	-1.18965e-05
Family	Bacteroidaceae	rs6795673	C	T	0.4115	0.0539	0.0105	3.38e-07	26.3511	9.60139e-07
Family	Bacteroidaceae	rs9507307	C	T	0.1899	0.0604	0.0129	2.13e-06	21.9227	5.6408e-06
Family	Bacteroidales S24 7group	rs10872669	G	A	0.8926	0.1231	0.0276	9.49e-06	19.8929	4.64785e-05
Family	Bacteroidales S24 7group	rs12748533	G	T	0.2972	-0.0821	0.0173	2.59e-06	22.5213	-9.57781e-06
Family	Bacteroidales S24 7group	rs17043785	T	C	0.0596	-0.1762	0.0347	5.12e-07	25.7842	-4.65221e-06
Family	Bacteroidales S24 7group	rs1850003	A	G	0.3072	0.084	0.0178	2.41e-06	22.2699	9.01664e-06
Family	Bacteroidales S24 7group	rs61508842	T	C	0.1223	0.1226	0.0272	7.83e-06	20.3162	3.90054e-05
Family	Bacteroidales S24 7group	rs738193	T	C	0.3549	0.0847	0.0166	3.82e-07	26.0346	1.68472e-06
Family	Bacteroidales S24 7group	rs78609301	A	G	0.2167	-0.0867	0.0196	7.09e-06	19.5671	-2.40559e-05
Family	Bacteroidales S24 7group	rs941000	T	C	0.5915	-0.085	0.0163	3.16e-07	27.1933	-1.46082e-06
Family	Bifidobacteriaceae	rs10831953	G	A	0.333	0.0538	0.0124	9.95e-06	18.8244	2.01538e-05
Family	Bifidobacteriaceae	rs12446429	T	C	0.1362	0.081	0.0191	8.53e-06	17.9847	2.48523e-05
Family	Bifidobacteriaceae	rs13020688	G	A	0.3529	0.0584	0.0122	1.57e-06	22.9143	4.20193e-06
Family	Bifidobacteriaceae	rs182549	T	C	0.5089	-0.1171	0.0127	5.94e-20	85.0171	-1.18271e-18
Family	Bifidobacteriaceae	rs4957061	T	C	0.4652	0.057	0.0117	1.15e-06	23.7344	3.11158e-06
Family	Bifidobacteriaceae	rs540489	T	G	0.2336	-0.0633	0.0138	5.37e-06	21.0402	-1.4304e-05
Family	Bifidobacteriaceae	rs55888705	A	G	0.3867	0.0537	0.0121	8.66e-06	19.696	1.83189e-05
Family	Bifidobacteriaceae	rs6899771	A	G	0.0954	-0.0914	0.0203	7.28e-06	20.2722	-2.69779e-05
Family	Bifidobacteriaceae	rs7174549	T	C	0.6441	-0.0552	0.0125	6.87e-06	19.5011	-1.47906e-05
Family	Bifidobacteriaceae	rs7322849	T	C	0.0964	0.1107	0.0201	1.74e-08	30.3321	1.1685e-07
Family	Bifidobacteriaceae	rs857444	C	T	0.3608	0.0554	0.0121	3.82e-06	20.9628	8.87263e-06
Family	Clostridiaceae1	rs10875374	T	C	0.5517	0.0537	0.0119	8.1e-06	20.3636	1.77151e-05
Family	Clostridiaceae1	rs12186080	G	A	0.161	0.0748	0.0162	5.34e-06	21.3193	1.70312e-05
Family	Clostridiaceae1	rs12341505	G	A	0.1113	0.0815	0.0179	4.54e-06	20.7305	1.5341e-05
Family	Clostridiaceae1	rs2795528	G	A	0.0487	-0.181	0.0391	3.81e-06	21.4291	-2.95554e-05
Family	Clostridiaceae1	rs2817172	C	T	0.4125	0.0563	0.0124	5.27e-06	20.6145	1.22327e-05
Family	Clostridiaceae1	rs4723021	T	C	0.0577	-0.1064	0.0242	7.42e-06	19.3309	-3.0523e-05
Family	Clostridiaceae1	rs550843	T	C	0.1491	-0.0735	0.0168	7.09e-06	19.1406	-1.99489e-05
Family	Clostridiaceae1	rs56188186	A	G	0.0755	0.0968	0.0217	8.24e-06	19.899	3.17442e-05
Family	Clostridiaceae1	rs62397761	A	G	0.2863	0.0616	0.0136	9.08e-06	20.5156	2.29499e-05
Family	Clostridiaceae1	rs881532	G	A	0.5229	0.0533	0.0119	7.9e-06	20.0614	1.68945e-05
Family	Clostridiales vadin BB60 group	rs10517600	G	T	0.4642	-0.0627	0.0139	6.83e-06	20.3472	-1.7427e-05
Family	Clostridiales vadin BB60 group	rs10904722	C	T	0.2813	-0.0672	0.0147	5.05e-06	20.898	-1.41839e-05
Family	Clostridiales vadin BB60 group	rs118104867	C	T	0.0487	0.2145	0.0455	3.44e-06	22.2245	3.2798e-05
Family	Clostridiales vadin BB60 group	rs13409132	A	G	0.0447	-0.1654	0.0352	4.37e-06	22.0793	-3.19177e-05
Family	Clostridiales vadin BB60 group	rs17121075	G	A	0.168	0.0769	0.0172	7.91e-06	19.9892	2.4318e-05
Family	Clostridiales vadin BB60 group	rs2191834	T	G	0.7604	-0.0746	0.0159	2.5e-06	22.0132	-8.21092e-06
Family	Clostridiales vadin BB60 group	rs28691777	C	T	0.0716	0.1371	0.0267	6.96e-07	26.3665	5.03187e-06
Family	Clostridiales vadin BB60 group	rs34088226	A	G	0.0706	-0.1178	0.0269	7.66e-06	19.1772	-3.4609e-05
Family	Clostridiales vadin BB60 group	rs55682560	C	T	0.0696	-0.1315	0.0261	4.97e-07	25.3846	-3.31805e-06
Family	Clostridiales vadin BB60 group	rs6588624	A	G	0.5288	0.0662	0.0138	1.79e-06	23.0122	5.4538e-06
Family	Clostridiales vadin BB60 group	rs66714985	A	C	0.0845	0.1169	0.0252	4.85e-06	21.5193	2.44014e-05
Family	Clostridiales vadin BB60 group	rs7226487	A	G	0.4761	-0.0644	0.0139	3.58e-06	21.4656	-9.89787e-06
Family	Clostridiales vadin BB60 group	rs7538034	T	G	0.2078	-0.0786	0.0166	2.37e-06	22.4197	-8.35277e-06
Family	Clostridiales vadin BB60 group	rs7725895	A	G	0.0895	-0.1162	0.024	3.94e-06	23.4417	-2.14645e-05
Family	Clostridiales vadin BB60 group	rs989682	A	G	0.2823	0.0702	0.0155	6.85e-06	20.5121	1.97273e-05
Family	Coriobacteriaceae	rs11073596	G	T	0.66	-0.051	0.0114	8.14e-06	20.0139	-1.66171e-05
Family	Coriobacteriaceae	rs11250875	T	C	0.2087	0.0608	0.0131	4.83e-06	21.5409	1.26516e-05
Family	Coriobacteriaceae	rs11656361	A	C	0.1292	0.0773	0.0176	8.02e-06	19.2901	2.39176e-05
Family	Coriobacteriaceae	rs12974142	G	A	0.1083	0.079	0.0177	8.51e-06	19.9208	2.67851e-05
Family	Coriobacteriaceae	rs13307134	T	C	0.7644	-0.0566	0.0126	7.8e-06	20.1786	-1.78169e-05
Family	Coriobacteriaceae	rs1397793	A	G	0.6143	0.0499	0.0112	9.77e-06	19.8502	1.93549e-05
Family	Coriobacteriaceae	rs1816223	G	A	0.7893	0.0586	0.0129	4.84e-06	20.6355	1.17054e-05
Family	Coriobacteriaceae	rs240104	T	C	0.2445	-0.0603	0.0127	1.52e-06	22.5438	-4.13255e-06
Family	Coriobacteriaceae	rs2442778	A	G	0.9543	0.1164	0.0259	9.03e-06	20.1979	4.24597e-05
Family	Coriobacteriaceae	rs3025411	A	G	0.1044	0.0927	0.0209	8.27e-06	19.6728	3.01635e-05
Family	Coriobacteriaceae	rs34739816	G	T	0.0815	0.0965	0.0208	3.88e-06	21.5242	1.61182e-05
Family	Coriobacteriaceae	rs67561917	A	G	0.1421	-0.0714	0.0154	5.39e-06	21.4959	-1.65452e-05
Family	Coriobacteriaceae	rs719099	A	G	0.1362	0.0778	0.0156	5.43e-07	24.872	2.10146e-06
Family	Coriobacteriaceae	rs8010111	A	G	0.9354	0.1034	0.0229	6.9e-06	20.3878	2.90918e-05
Family	Defluviitaleaceae	rs112893842	T	C	0.0974	0.1108	0.0233	2.75e-06	22.6135	1.37807e-05
Family	Defluviitaleaceae	rs1582238	C	T	0.6282	-0.0802	0.0167	1.69e-06	23.063	-6.25183e-06
Family	Defluviitaleaceae	rs17051335	C	T	0.0795	-0.1343	0.0292	4.58e-06	21.1537	-2.6023e-05
Family	Defluviitaleaceae	rs1908593	T	C	0.5378	0.0702	0.0157	7.86e-06	19.9929	2.2063e-05
Family	Defluviitaleaceae	rs4344384	T	G	0.5258	-0.0709	0.0156	5.86e-06	20.6559	-1.7164e-05
Family	Defluviitaleaceae	rs4677103	A	G	0.171	0.0977	0.0197	9.42e-07	24.5956	4.52723e-06
Family	Defluviitaleaceae	rs540220	C	T	0.9404	0.124	0.029	9.48e-06	18.283	4.29841e-05
Family	Defluviitaleaceae	rs55658617	T	C	0.0696	0.1773	0.0362	1.41e-06	23.9883	1.19938e-05
Family	Defluviitaleaceae	rs72731813	C	T	0.0815	-0.1498	0.0293	2.76e-07	26.139	-2.16142e-06
Family	Defluviitaleaceae	rs9608282	T	G	0.0656	0.139	0.0299	4.61e-06	21.6116	2.7697e-05
Family	Defluviitaleaceae	rs9725395	A	G	0.0875	-0.1384	0.0295	3.41e-06	22.0104	-2.07754e-05
Family	Desulfovibrionaceae	rs11599763	C	T	0.6103	0.0556	0.0117	2.5e-06	22.5828	6.27802e-06
Family	Desulfovibrionaceae	rs17791387	A	G	0.1412	-0.0729	0.0154	2.1e-06	22.4085	-6.86103e-06
Family	Desulfovibrionaceae	rs2692012	G	A	0.9364	-0.1142	0.0254	1.56e-06	20.2146	-7.20254e-06
Family	Desulfovibrionaceae	rs2838334	G	A	0.3231	0.0571	0.0124	3.82e-06	21.2045	9.25034e-06
Family	Desulfovibrionaceae	rs3935584	C	T	0.496	-0.0526	0.0116	6.78e-06	20.5615	-1.46656e-05
Family	Desulfovibrionaceae	rs4506934	C	T	0.1123	-0.0943	0.0201	3.16e-06	22.0106	-1.31178e-05
Family	Desulfovibrionaceae	rs6058181	C	T	0.1233	0.0835	0.0166	2.7e-07	25.3021	1.14087e-06
Family	Desulfovibrionaceae	rs72647048	T	C	0.1163	-0.077	0.0171	9.61e-06	20.2763	-3.00077e-05
Family	Desulfovibrionaceae	rs9928243	C	A	0.4254	-0.0542	0.0118	4.48e-06	21.0977	-1.02457e-05
Family	Enterobacteriaceae	rs11026530	T	C	0.1342	0.0822	0.0186	9.43e-06	19.5307	3.02783e-05
Family	Enterobacteriaceae	rs2374342	C	A	0.3569	0.0583	0.0126	4.52e-06	21.409	1.12832e-05
Family	Enterobacteriaceae	rs35673018	G	A	0.0944	0.09	0.0203	7.63e-06	19.6559	2.69954e-05
Family	Enterobacteriaceae	rs504442	T	G	0.1392	0.0842	0.0189	5.17e-06	19.8473	1.72796e-05
Family	Enterobacteriaceae	rs62210023	A	G	0.3519	0.0607	0.013	3.13e-06	21.8017	8.28425e-06
Family	Enterobacteriaceae	rs78143293	A	G	0.1441	-0.0849	0.017	1.2e-06	24.9412	-5.08202e-06
Family	Enterobacteriaceae	rs79757635	C	A	0.161	0.0759	0.0171	9.32e-06	19.7011	2.78726e-05
Family	Erysipelotrichaceae	rs1074800	G	A	0.6014	-0.0492	0.0109	6.15e-06	20.374	-1.23295e-05
Family	Erysipelotrichaceae	rs10781552	C	T	0.3121	-0.0552	0.0116	2.33e-06	22.6445	-5.82489e-06
Family	Erysipelotrichaceae	rs17530232	A	G	0.0765	0.1031	0.0225	2.79e-06	20.9968	1.20794e-05
Family	Erysipelotrichaceae	rs1884466	C	T	0.4513	-0.0475	0.0107	9.53e-06	19.707	-1.78417e-05
Family	Erysipelotrichaceae	rs2300774	A	G	0.5924	-0.0524	0.0107	8.95e-07	23.9825	-2.24946e-06
Family	Erysipelotrichaceae	rs290833	T	G	0.3688	-0.0497	0.0111	8.03e-06	20.0478	-1.60018e-05
Family	Erysipelotrichaceae	rs35161940	T	C	0.1272	-0.0806	0.0168	1.85e-06	23.0171	-6.86416e-06
Family	Erysipelotrichaceae	rs4078432	T	C	0.8191	0.0609	0.0134	4.23e-06	20.655	1.06417e-05
Family	Erysipelotrichaceae	rs56970041	T	G	0.1113	0.0724	0.0164	5.4e-06	19.489	1.52388e-05
Family	Erysipelotrichaceae	rs62504403	C	T	0.2356	0.0681	0.0128	1.12e-07	28.3057	4.31786e-07
Family	Erysipelotrichaceae	rs7234058	T	C	0.0974	-0.0946	0.0194	9.12e-07	23.7782	-4.10294e-06
Family	Erysipelotrichaceae	rs7826267	G	T	0.9254	0.0839	0.0199	9.28e-06	17.7753	2.76794e-05
Family	Erysipelotrichaceae	rs8003149	C	T	0.2823	0.0539	0.0117	4.08e-06	21.223	9.33438e-06
Family	Family XI	rs10759623	C	T	0.1809	-0.1621	0.0322	5.78e-07	25.3428	-4.74893e-06
Family	Family XI	rs11547158	A	G	0.1203	-0.1776	0.0373	2.7e-06	22.6709	-2.17423e-05
Family	Family XI	rs17379710	T	C	0.4354	-0.1164	0.0252	3.97e-06	21.3356	-1.97187e-05
Family	Family XI	rs2155352	A	G	0.2286	-0.1505	0.0302	6.63e-07	24.8347	-4.95609e-06
Family	Family XI	rs2156611	T	C	0.492	-0.1125	0.0251	9.43e-06	20.089	-4.26238e-05
Family	Family XI	rs3733511	A	G	0.2942	0.1283	0.0275	3.39e-06	21.7665	1.89341e-05
Family	Family XI	rs488164	G	T	0.6163	-0.118	0.0255	4.8e-06	21.4133	-2.4257e-05
Family	Family XI	rs697771	A	G	0.4324	-0.1177	0.0251	3.19e-06	21.989	-1.65121e-05
Family	Family XIII	rs10404377	A	C	0.5775	0.0503	0.0112	6.99e-06	20.1697	1.41832e-05
Family	Family XIII	rs118170811	A	G	0.0398	0.1516	0.0317	1.8e-06	22.8707	1.24819e-05
Family	Family XIII	rs482905	G	T	0.2495	0.0597	0.0127	3.72e-06	22.0974	9.81496e-06
Family	Family XIII	rs6501525	A	G	0.3857	0.0562	0.0116	1.24e-06	23.4724	3.27149e-06
Family	Family XIII	rs66753613	G	A	0.2048	0.0651	0.0144	8.08e-06	20.4379	2.1501e-05
Family	Family XIII	rs6797051	C	T	0.1173	-0.0806	0.0171	4.89e-06	22.2166	-1.75126e-05
Family	Family XIII	rs7514702	T	C	0.1769	-0.0663	0.0142	3.92e-06	21.7997	-1.13313e-05
Family	Lachnospiraceae	rs10402491	C	T	0.1203	0.0662	0.0149	7.58e-06	19.7398	1.98107e-05
Family	Lachnospiraceae	rs11139361	C	T	0.6372	-0.0494	0.0111	4.26e-06	19.8065	-8.33632e-06
Family	Lachnospiraceae	rs112040820	A	G	0.2704	0.055	0.0117	2.42e-06	22.098	5.88249e-06
Family	Lachnospiraceae	rs11841382	G	T	0.0736	-0.0718	0.0175	9.58e-06	16.8334	-2.31575e-05
Family	Lachnospiraceae	rs11979110	T	C	0.4473	-0.0501	0.0105	1.82e-06	22.7665	-4.15179e-06
Family	Lachnospiraceae	rs1205443	A	G	0.336	0.0501	0.0112	7.29e-06	20.0096	1.46162e-05
Family	Lachnospiraceae	rs12760724	A	C	0.3439	-0.0485	0.0108	7.27e-06	20.1668	-1.42214e-05
Family	Lachnospiraceae	rs13005175	G	A	0.9115	-0.0993	0.0218	8.37e-06	20.7484	-3.44897e-05
Family	Lachnospiraceae	rs2159863	A	G	0.1978	-0.0586	0.0129	3.7e-06	20.6355	-8.94838e-06
Family	Lachnospiraceae	rs2910921	C	T	0.9553	-0.1603	0.0358	8.42e-06	20.0494	-5.41224e-05
Family	Lachnospiraceae	rs3127230	C	T	0.334	-0.0504	0.0112	6.2e-06	20.25	-1.26554e-05
Family	Lachnospiraceae	rs35524804	T	C	0.2674	-0.0607	0.0125	2.45e-06	23.5807	-7.01361e-06
Family	Lachnospiraceae	rs7359994	C	T	0.668	0.0503	0.0112	5.36e-06	20.1697	1.08758e-05
Family	Lachnospiraceae	rs79086868	T	C	0.1093	0.0777	0.0164	3.01e-06	22.4468	1.04996e-05
Family	Lachnospiraceae	rs959845	T	C	0.5547	0.0494	0.0108	5.17e-06	20.9222	1.0687e-05
Family	Lachnospiraceae	rs9929145	G	A	0.0616	-0.1257	0.0245	2.84e-07	26.3232	-1.87941e-06
Family	Lactobacillaceae	rs1530559	G	A	0.5676	0.0772	0.0177	9.65e-06	19.0234	2.83441e-05
Family	Lactobacillaceae	rs16861661	G	A	0.0497	-0.1933	0.0379	2.7e-07	26.0127	-2.71526e-06
Family	Lactobacillaceae	rs62314653	C	A	0.0626	0.1771	0.0392	6.59e-06	20.411	4.76429e-05
Family	Lactobacillaceae	rs74599091	A	G	0.0348	0.1916	0.0425	7.7e-06	20.3242	5.99694e-05
Family	Lactobacillaceae	rs768253	T	G	0.3907	-0.0792	0.0171	3.61e-06	21.4515	-1.22665e-05
Family	Lactobacillaceae	rs77478751	A	G	0.0537	-0.2192	0.0474	5.96e-06	21.3857	-5.58779e-05
Family	Lactobacillaceae	rs921925	A	C	0.2624	0.0999	0.0202	5.77e-07	24.4584	2.81968e-06
Family	Lactobacillaceae	rs9345899	A	G	0.1312	-0.124	0.0279	9.45e-06	19.7531	-4.62934e-05
Family	Methanobacteriaceae	rs10202904	G	T	0.5328	0.1218	0.0235	3.01e-07	26.8633	1.96971e-06
Family	Methanobacteriaceae	rs10424197	A	G	0.675	0.1113	0.0248	9.28e-06	20.1413	4.16064e-05
Family	Methanobacteriaceae	rs4257531	G	A	0.1143	0.1645	0.0365	7.44e-06	20.3117	4.97182e-05
Family	Methanobacteriaceae	rs6508769	C	T	0.835	-0.1535	0.0345	8.23e-06	19.7961	-5.0017e-05
Family	Methanobacteriaceae	rs6776814	T	C	0.0895	-0.1996	0.0412	1.63e-06	23.4707	-1.52723e-05
Family	Methanobacteriaceae	rs73068003	G	T	0.1223	-0.1581	0.0352	8.45e-06	20.1734	-5.39011e-05
Family	Methanobacteriaceae	rs73457410	A	G	0.0666	0.2153	0.0437	1.41e-06	24.2731	1.47373e-05
Family	Methanobacteriaceae	rs75208022	C	T	0.0765	-0.2272	0.0488	5.92e-06	21.6759	-5.83092e-05
Family	Methanobacteriaceae	rs894996	C	A	0.0716	0.217	0.0449	1.88e-06	23.3575	1.90579e-05
Family	Oxalobacteraceae	rs111966731	T	C	0.0716	0.204	0.0446	4.56e-06	20.9214	3.89238e-05
Family	Oxalobacteraceae	rs11246212	C	T	0.8748	-0.1361	0.0292	4.51e-06	21.7245	-2.66695e-05
Family	Oxalobacteraceae	rs12002250	A	C	0.0596	0.1961	0.0445	5.53e-06	19.4194	4.21181e-05
Family	Oxalobacteraceae	rs1569853	T	C	0.1382	-0.14	0.0282	7.45e-07	24.6466	-5.14128e-06
Family	Oxalobacteraceae	rs17138946	G	T	0.0467	-0.1894	0.043	8.09e-06	19.401	-5.94542e-05
Family	Oxalobacteraceae	rs36057338	G	T	0.0755	0.1816	0.0399	6.26e-06	20.715	4.70983e-05
Family	Oxalobacteraceae	rs4428215	G	A	0.2604	0.1256	0.023	4.88e-08	29.8211	3.65564e-07
Family	Oxalobacteraceae	rs561239	A	G	0.2823	0.1055	0.0237	7.19e-06	19.8156	3.0062e-05
Family	Oxalobacteraceae	rs6000536	C	T	0.2107	-0.1184	0.0241	7.39e-07	24.1362	-4.22372e-06
Family	Oxalobacteraceae	rs62435498	C	A	0.0646	0.1815	0.0401	7.46e-06	20.4863	5.54765e-05
Family	Oxalobacteraceae	rs736744	T	C	0.5845	-0.1056	0.0201	1.49e-07	27.6017	-8.68592e-07
Family	Oxalobacteraceae	rs7993559	A	C	0.5378	-0.0921	0.0201	5.04e-06	20.9955	-1.94916e-05
Family	Oxalobacteraceae	rs80330081	A	C	0.0656	-0.1876	0.0424	6.64e-06	19.5765	-4.87715e-05
Family	Oxalobacteraceae	rs934049	G	A	0.2276	0.1098	0.0239	4.21e-06	21.1061	1.95129e-05
Family	Pasteurellaceae	rs10965428	C	A	0.0795	-0.1199	0.0258	4.29e-06	21.5973	-2.2218e-05
Family	Pasteurellaceae	rs111582866	G	A	0.1014	-0.114	0.0256	7.07e-06	19.8303	-3.19657e-05
Family	Pasteurellaceae	rs12050685	A	G	0.3598	-0.0671	0.0152	9.19e-06	19.4876	-2.4034e-05
Family	Pasteurellaceae	rs16970009	A	G	0.0437	0.1874	0.043	7.32e-06	18.9934	5.21091e-05
Family	Pasteurellaceae	rs4822728	T	C	0.4374	0.0685	0.0149	4.72e-06	21.1353	1.36669e-05
Family	Pasteurellaceae	rs6972479	A	G	0.2425	-0.0782	0.0175	7.75e-06	19.9681	-2.42033e-05
Family	Pasteurellaceae	rs72756943	G	A	0.0855	0.1399	0.0303	3.35e-06	21.3182	1.99822e-05
Family	Pasteurellaceae	rs73139353	A	C	0.0646	-0.2226	0.0485	8.71e-06	21.0653	-8.16847e-05
Family	Pasteurellaceae	rs76022354	C	T	0.0328	0.2429	0.05	1.83e-06	23.6002	2.09809e-05
Family	Pasteurellaceae	rs78909003	T	C	0.0497	-0.2412	0.0498	2.05e-06	23.4583	-2.31984e-05
Family	Pasteurellaceae	rs9382510	C	T	0.2455	-0.0882	0.017	2.48e-07	26.9178	-1.17758e-06
Family	Pasteurellaceae	rs9895850	T	C	0.0497	-0.1764	0.041	9.08e-06	18.511	-5.92986e-05
Family	Pasteurellaceae	rs9938097	C	T	0.6332	0.071	0.0158	8.23e-06	20.1931	2.35989e-05
Family	Peptococcaceae	rs117452796	A	G	0.0676	-0.258	0.055	3.15e-06	22.0046	-3.57663e-05
Family	Peptococcaceae	rs12144792	C	T	0.3588	0.0644	0.0141	5.82e-06	20.8609	1.56377e-05
Family	Peptococcaceae	rs12634826	T	G	0.2952	-0.074	0.0151	1.01e-06	24.0165	-3.58999e-06
Family	Peptococcaceae	rs12992764	T	G	0.4026	0.0684	0.0141	1.46e-06	23.5328	4.70016e-06
Family	Peptococcaceae	rs150600492	A	C	0.0626	0.1358	0.029	2.31e-06	21.9282	1.37577e-05
Family	Peptococcaceae	rs35703006	G	T	0.2157	0.0813	0.0164	4.95e-07	24.575	1.97797e-06
Family	Peptococcaceae	rs4990837	G	A	0.826	-0.091	0.0186	1.74e-06	23.9363	-7.58015e-06
Family	Peptococcaceae	rs75430375	C	T	0.0646	-0.1479	0.0317	3.41e-06	21.768	-2.19569e-05
Family	Peptococcaceae	rs75898026	A	G	0.1829	-0.0822	0.0174	2.02e-06	22.3175	-7.41137e-06
Family	Peptostreptococcaceae	rs10805326	A	G	0.7217	-0.0567	0.0123	4.03e-06	21.2499	-9.71125e-06
Family	Peptostreptococcaceae	rs117020988	C	T	0.0636	0.1824	0.0372	1.03e-06	24.0416	9.03349e-06
Family	Peptostreptococcaceae	rs12377846	C	A	0.0487	-0.252	0.0512	7.26e-07	24.2249	-8.86399e-06
Family	Peptostreptococcaceae	rs12986312	T	G	0.3221	0.0572	0.0126	5.77e-06	20.6087	1.36036e-05
Family	Peptostreptococcaceae	rs1467258	G	A	0.167	0.0726	0.0162	7.9e-06	20.0837	2.30376e-05
Family	Peptostreptococcaceae	rs1520207	T	C	0.5626	-0.0526	0.0112	3.17e-06	22.0564	-7.35546e-06
Family	Peptostreptococcaceae	rs4692811	C	T	0.2644	0.0642	0.0127	4.21e-07	25.5542	1.38137e-06
Family	Peptostreptococcaceae	rs59865771	C	T	0.2813	-0.0574	0.0127	7.69e-06	20.4276	-1.80337e-05
Family	Peptostreptococcaceae	rs61841503	G	A	0.1372	0.092	0.0161	9.8e-09	32.6531	5.88801e-08
Family	Peptostreptococcaceae	rs6721459	G	A	0.4394	-0.051	0.0112	5.08e-06	20.735	-1.0744e-05
Family	Peptostreptococcaceae	rs76982728	T	C	0.0388	0.1242	0.0267	3.24e-06	21.6382	1.74148e-05
Family	Peptostreptococcaceae	rs77540684	T	G	0.0517	0.1067	0.0246	8.14e-06	18.813	3.26796e-05
Family	Peptostreptococcaceae	rs9573937	A	G	0.1769	-0.0694	0.0143	1.71e-06	23.553	-5.59026e-06
Family	Porphyromonadaceae	rs10762312	A	G	0.7386	0.0524	0.0119	8.7e-06	19.3896	1.76787e-05
Family	Porphyromonadaceae	rs10858364	G	T	0.2763	0.0553	0.0121	4.31e-06	20.8872	9.95664e-06
Family	Porphyromonadaceae	rs17065783	A	G	0.2237	-0.0591	0.0122	1.79e-06	23.4669	-4.96508e-06
Family	Porphyromonadaceae	rs1980561	A	G	0.3857	-0.0485	0.0109	8.95e-06	19.7984	-1.7188e-05
Family	Porphyromonadaceae	rs35233670	T	C	0.4414	-0.0474	0.0106	7.91e-06	19.9961	-1.49944e-05
Family	Porphyromonadaceae	rs35961441	A	C	0.0736	0.0915	0.0207	8.37e-06	19.539	2.99281e-05
Family	Porphyromonadaceae	rs6953849	A	G	0.1471	0.0718	0.0151	2.44e-06	22.6097	7.92208e-06
Family	Porphyromonadaceae	rs7330827	T	C	0.0755	-0.1038	0.0237	8.05e-06	19.1822	-3.20569e-05
Family	Porphyromonadaceae	rs864093	A	C	0.2565	-0.0528	0.0117	9.6e-06	20.3655	-2.06457e-05
Family	Prevotellaceae	rs12057990	C	T	0.2406	0.059	0.0132	8.97e-06	19.9782	2.11461e-05
Family	Prevotellaceae	rs12118202	T	C	0.1899	-0.0752	0.0147	5.54e-07	26.1698	-2.18051e-06
Family	Prevotellaceae	rs13069367	A	C	0.3549	-0.054	0.012	7.39e-06	20.25	-1.61619e-05
Family	Prevotellaceae	rs148376875	T	G	0.1203	0.0845	0.0179	2.08e-06	22.2847	7.83352e-06
Family	Prevotellaceae	rs2206482	T	G	0.4423	-0.0569	0.0117	1.3e-06	23.6512	-3.49896e-06
Family	Prevotellaceae	rs2278540	G	A	0.326	0.0554	0.0123	8.44e-06	20.2866	1.89711e-05
Family	Prevotellaceae	rs34660375	A	G	0.1909	-0.0806	0.0178	7.4e-06	20.5036	-2.44583e-05
Family	Prevotellaceae	rs3758087	C	T	0.7078	-0.0564	0.0125	8.61e-06	20.3581	-1.97719e-05
Family	Prevotellaceae	rs3860225	A	G	0.1382	0.0839	0.0168	5.5e-07	24.9405	2.30176e-06
Family	Prevotellaceae	rs4493272	T	C	0.4712	-0.0605	0.0118	3.02e-07	26.2873	-9.60591e-07
Family	Prevotellaceae	rs4685827	T	C	0.2237	-0.068	0.0145	2.77e-06	21.9929	-8.28517e-06
Family	Prevotellaceae	rs7252711	G	A	0.8728	0.0741	0.0162	5.57e-06	20.9222	1.72707e-05
Family	Prevotellaceae	rs7975087	C	A	0.2286	-0.0601	0.0135	7.59e-06	19.819	-1.80812e-05
Family	Prevotellaceae	rs912860	A	G	0.9732	0.229	0.0483	9.3e-07	22.479	9.57471e-06
Family	Prevotellaceae	rs9586501	G	A	0.3141	0.0593	0.0127	2.59e-06	21.8023	6.6971e-06
Family	Prevotellaceae	rs9958960	G	A	0.165	-0.0915	0.0174	1.06e-07	27.6531	-5.36415e-07
Family	Rhodospirillaceae	rs1035406	G	A	0.0994	-0.1135	0.0251	5.84e-06	20.4477	-2.71071e-05
Family	Rhodospirillaceae	rs11591293	G	T	0.4195	0.0743	0.0159	2.67e-06	21.8365	8.66389e-06
Family	Rhodospirillaceae	rs13336560	C	T	0.4563	-0.0702	0.0158	9.17e-06	19.7406	-2.54154e-05
Family	Rhodospirillaceae	rs1549633	A	C	0.1561	0.0999	0.0219	4.7e-06	20.8086	1.95405e-05
Family	Rhodospirillaceae	rs1923415	A	G	0.1372	-0.0999	0.0227	9.64e-06	19.3678	-3.73038e-05
Family	Rhodospirillaceae	rs3754624	C	T	0.162	0.0971	0.02	1.71e-06	23.571	7.8275e-06
Family	Rhodospirillaceae	rs4278423	T	C	0.1064	0.1075	0.0236	3.12e-06	20.7488	1.39183e-05
Family	Rhodospirillaceae	rs61933850	G	A	0.0905	0.1648	0.0361	7.23e-06	20.8401	4.96621e-05
Family	Rhodospirillaceae	rs6679026	T	C	0.1074	0.112	0.0251	9.95e-06	19.9108	4.43772e-05
Family	Rhodospirillaceae	rs7001029	C	T	0.0934	0.1174	0.0261	5.35e-06	20.2328	2.5416e-05
Family	Rhodospirillaceae	rs72714493	A	G	0.2157	0.0817	0.0181	7.35e-06	20.3745	2.44696e-05
Family	Rhodospirillaceae	rs74354280	C	T	0.1531	-0.0912	0.0205	6.67e-06	19.7916	-2.40786e-05
Family	Rhodospirillaceae	rs76784716	A	G	0.0716	0.136	0.0286	1.49e-06	22.6124	9.16435e-06
Family	Rhodospirillaceae	rs9813022	A	G	0.3022	-0.0842	0.0164	2.53e-07	26.3595	-1.12305e-06
Family	Rikenellaceae	rs10217435	C	T	0.0875	-0.0884	0.0198	6.51e-06	19.9331	-2.29424e-05
Family	Rikenellaceae	rs10832801	A	C	0.2674	-0.0535	0.0123	7.5e-06	18.919	-1.51825e-05
Family	Rikenellaceae	rs1939881	G	A	0.0577	-0.1056	0.0206	5.64e-07	26.2781	-3.13016e-06
Family	Rikenellaceae	rs2447496	A	G	0.7167	0.0549	0.0122	6.09e-06	20.25	1.35408e-05
Family	Rikenellaceae	rs2833282	G	A	0.1282	0.0711	0.0157	4.31e-06	20.5088	1.25695e-05
Family	Rikenellaceae	rs36021379	A	G	0.1342	-0.0656	0.0145	7.2e-06	20.4678	-1.93347e-05
Family	Rikenellaceae	rs4264350	T	C	0.3936	-0.0526	0.0109	1.35e-06	23.2873	-3.30726e-06
Family	Rikenellaceae	rs59663348	G	A	0.1948	0.0571	0.0125	6.12e-06	20.8666	1.45838e-05
Family	Rikenellaceae	rs62532512	A	C	0.5169	0.0504	0.0107	2.76e-06	22.1867	6.17252e-06
Family	Rikenellaceae	rs6744030	C	T	0.1382	0.0697	0.0157	9.32e-06	19.7091	2.56062e-05
Family	Rikenellaceae	rs6837275	A	G	0.2535	0.057	0.0119	1.45e-06	22.9433	3.79253e-06
Family	Rikenellaceae	rs74474130	T	G	0.0656	0.1377	0.0296	3.61e-06	21.6414	2.15158e-05
Family	Rikenellaceae	rs77885767	C	T	0.0477	-0.1562	0.0336	2.85e-06	21.6114	-1.92415e-05
Family	Rikenellaceae	rs9389714	C	T	0.1789	-0.0637	0.0143	8.79e-06	19.843	-2.22211e-05
Family	Rikenellaceae	rs9578457	G	A	0.0567	-0.1415	0.0316	3.99e-06	20.0511	-2.26411e-05
Family	Rikenellaceae	rs9603208	G	T	0.1034	0.0821	0.016	1.92e-07	26.3297	8.30081e-07
Family	Ruminococcaceae	rs10093275	T	C	0.7177	-0.0535	0.0117	5.35e-06	20.9091	-1.19694e-05
Family	Ruminococcaceae	rs10166469	C	T	0.7237	0.0533	0.012	8.52e-06	19.7284	1.7918e-05
Family	Ruminococcaceae	rs1158100	G	A	0.6451	0.0491	0.011	8.61e-06	19.924	1.68458e-05
Family	Ruminococcaceae	rs1612733	T	C	0.0596	0.1087	0.0238	4.22e-06	20.8596	1.91372e-05
Family	Ruminococcaceae	rs17376049	T	C	0.1083	0.0849	0.0172	7.3e-07	24.3646	3.02009e-06
Family	Ruminococcaceae	rs2113833	C	T	0.9583	-0.1691	0.0355	1.14e-06	22.6898	-8.74801e-06
Family	Ruminococcaceae	rs3009418	A	C	0.9215	-0.0928	0.021	8.69e-06	19.528	-3.1496e-05
Family	Ruminococcaceae	rs55793120	T	C	0.0507	0.1382	0.0266	1.44e-07	26.9931	1.07437e-06
Family	Ruminococcaceae	rs56199908	T	C	0.0537	-0.1993	0.041	1.66e-06	23.6291	-1.56348e-05
Family	Ruminococcaceae	rs76724913	T	G	0.0765	0.0901	0.0203	9.6e-06	19.6996	3.40787e-05
Family	Streptococcaceae	rs10028567	C	T	0.0815	-0.0934	0.019	3.72e-06	24.165	-1.67922e-05
Family	Streptococcaceae	rs11110281	T	C	0.0676	-0.1306	0.0226	1.4e-08	33.3941	-1.22116e-07
Family	Streptococcaceae	rs16950051	A	G	0.0586	0.107	0.0237	5.34e-06	20.3831	2.3293e-05
Family	Streptococcaceae	rs2370083	G	T	0.0885	-0.0843	0.0185	4.26e-06	20.764	-1.49135e-05
Family	Streptococcaceae	rs2952251	G	A	0.7475	0.0639	0.0127	3.72e-07	25.316	1.20356e-06
Family	Streptococcaceae	rs35344081	G	A	0.2406	0.0609	0.013	2.64e-06	21.9456	7.05665e-06
Family	Streptococcaceae	rs57646748	G	A	0.0676	-0.088	0.0199	7.88e-06	19.5551	-2.71206e-05
Family	Streptococcaceae	rs6806351	T	C	0.2087	-0.0619	0.0136	6.94e-06	20.7159	-1.77985e-05
Family	Streptococcaceae	rs77968078	G	A	0.0567	-0.0993	0.0225	7.93e-06	19.4775	-3.06751e-05
Family	Streptococcaceae	rs7916711	A	G	0.0646	0.096	0.0215	6.33e-06	19.9373	2.4231e-05
Family	Streptococcaceae	rs957755	T	G	0.1909	-0.0642	0.0143	7.42e-06	20.1557	-1.92029e-05
Family	Veillonellaceae	rs111810795	C	T	0.1074	-0.0867	0.0181	1.73e-06	22.9446	-6.88297e-06
Family	Veillonellaceae	rs114889439	A	G	0.0527	-0.2538	0.0539	6.19e-06	22.172	-6.96654e-05
Family	Veillonellaceae	rs12186441	G	A	0.0368	0.2081	0.0454	4.53e-06	21.0103	3.96125e-05
Family	Veillonellaceae	rs12668619	A	G	0.3549	0.0553	0.0118	2.57e-06	21.9627	6.24272e-06
Family	Veillonellaceae	rs12741784	C	T	0.336	-0.0621	0.0119	1.28e-07	27.2326	-4.32933e-07
Family	Veillonellaceae	rs1442060	A	G	0.506	0.0514	0.0112	4.51e-06	21.0615	9.7647e-06
Family	Veillonellaceae	rs1693340	T	C	0.1262	0.0819	0.0182	9.25e-06	20.25	3.06818e-05
Family	Veillonellaceae	rs2175069	G	A	0.6143	0.0527	0.0115	4.64e-06	21.0003	1.02703e-05
Family	Veillonellaceae	rs2561116	T	G	0.1133	-0.0836	0.0187	7.89e-06	19.9862	-2.6366e-05
Family	Veillonellaceae	rs2585520	G	T	0.0825	-0.0905	0.02	5.27e-06	20.4756	-1.95311e-05
Family	Veillonellaceae	rs4263802	A	G	0.6163	-0.0509	0.0115	7.45e-06	19.5902	-1.48574e-05
Family	Veillonellaceae	rs4461038	G	A	0.6938	0.0555	0.0119	3.73e-06	21.7516	9.00581e-06
Family	Veillonellaceae	rs4797169	T	C	0.2505	0.0588	0.0128	4.49e-06	21.1025	1.11426e-05
Family	Veillonellaceae	rs61264131	A	C	0.0497	0.2024	0.0464	6.75e-06	19.0276	5.1991e-05
Family	Veillonellaceae	rs6692542	G	A	0.6272	-0.0534	0.0118	8.68e-06	20.4795	-1.8985e-05
Family	Veillonellaceae	rs6909981	C	T	0.2018	-0.0639	0.0142	5.48e-06	20.25	-1.4182e-05
Family	Veillonellaceae	rs79535861	A	C	0.0885	0.1007	0.0207	1.58e-06	23.6656	7.53068e-06
Family	Veillonellaceae	rs9345168	A	C	0.5338	-0.0509	0.0113	8.49e-06	20.2898	-1.75361e-05
Family	Verrucomicrobiaceae	rs111862613	T	C	0.166	0.0907	0.0197	3.73e-06	21.1974	1.43426e-05
Family	Verrucomicrobiaceae	rs117107102	A	G	0.0447	0.2047	0.0432	2.92e-06	22.4527	2.6841e-05
Family	Verrucomicrobiaceae	rs11729256	T	C	0.2386	0.075	0.015	6.73e-07	25	2.52375e-06
Family	Verrucomicrobiaceae	rs12908520	G	A	0.4563	0.0619	0.0131	2.15e-06	22.3274	5.94288e-06
Family	Verrucomicrobiaceae	rs2602429	T	C	0.7783	-0.0746	0.0156	2.7e-06	22.868	-9.21215e-06
Family	Verrucomicrobiaceae	rs4242783	A	G	0.7127	-0.0688	0.0148	2.75e-06	21.6099	-8.17719e-06
Family	Verrucomicrobiaceae	rs4936098	G	A	0.66	-0.0649	0.0136	1.13e-06	22.7725	-3.34013e-06
Family	Verrucomicrobiaceae	rs61779207	G	A	0.1779	-0.0759	0.0168	6.63e-06	20.411	-2.05423e-05
Family	Verrucomicrobiaceae	rs74542928	T	C	0.0785	0.1121	0.0236	1.65e-06	22.5625	8.34655e-06
Family	Verrucomicrobiaceae	rs9349825	A	G	0.2793	-0.0704	0.0147	2.51e-06	22.9356	-8.10562e-06
Family	Verrucomicrobiaceae	rs941682	G	A	0.3111	-0.0632	0.0144	9.58e-06	19.2623	-2.3325e-05
Family	Victivallaceae	rs11671100	A	C	0.2008	-0.16	0.0349	4.08e-06	21.0179	-2.7441e-05
Family	Victivallaceae	rs11764871	G	T	0.2505	0.1271	0.0257	7.49e-07	24.4582	4.65674e-06
Family	Victivallaceae	rs2944282	T	C	0.3002	-0.1242	0.0257	1.57e-06	23.3548	-9.10809e-06
Family	Victivallaceae	rs34962571	A	C	0.0825	-0.1869	0.0418	6.25e-06	19.9925	-4.67075e-05
Family	Victivallaceae	rs4396289	C	T	0.16	-0.1529	0.0289	1.54e-07	27.9911	-1.31819e-06
Family	Victivallaceae	rs61702987	T	C	0.175	0.1455	0.03	3.08e-06	23.5225	2.10827e-05
Family	Victivallaceae	rs62570196	C	T	0.0686	-0.2461	0.0483	2.7e-07	25.9615	-3.45013e-06
Family	Victivallaceae	rs6545794	A	G	0.0885	-0.1978	0.041	5.97e-07	23.2747	-5.49686e-06
Family	Victivallaceae	rs7077363	G	A	0.164	0.1489	0.0318	2.83e-06	21.9248	1.84777e-05
Family	Victivallaceae	rs7314815	G	A	0.503	0.1011	0.0226	6.4e-06	20.0118	2.58969e-05
Family	Victivallaceae	rs7627405	C	T	0.167	-0.1342	0.0301	8.19e-06	19.878	-4.36957e-05
Genus	Actinomyces	rs2715439	T	C	0.5457	-0.0747	0.0165	6.27e-06	20.4962	-1.91996e-05
Genus	Actinomyces	rs34583783	G	T	0.1024	0.1266	0.0268	4.49e-06	22.315	2.53692e-05
Genus	Actinomyces	rs35011108	A	G	0.0636	0.2326	0.0512	6.34e-06	20.6386	6.08708e-05
Genus	Actinomyces	rs4073240	G	A	0.3827	0.075	0.0167	7.94e-06	20.1692	2.40215e-05
Genus	Actinomyces	rs4146653	G	A	0.1968	0.0985	0.0214	4.5e-06	21.1858	1.87812e-05
Genus	Actinomyces	rs71315246	A	G	0.1431	-0.097	0.0219	9.83e-06	19.618	-3.74119e-05
Genus	Actinomyces	rs7915461	C	T	0.9423	-0.1878	0.0402	5.92e-06	21.8242	-4.85272e-05
Genus	Adlercreutzia	rs11604400	C	T	0.1153	-0.1025	0.0235	9.74e-06	19.0244	-3.7986e-05
Genus	Adlercreutzia	rs13231526	C	A	0.0636	0.1432	0.0312	4.81e-06	21.0657	2.90198e-05
Genus	Adlercreutzia	rs2717140	C	T	0.1113	-0.1192	0.0251	2.05e-06	22.553	-1.10221e-05
Genus	Adlercreutzia	rs55719207	G	A	0.4175	-0.0699	0.0158	9.61e-06	19.5722	-2.62948e-05
Genus	Adlercreutzia	rs6664405	T	C	0.1441	-0.0953	0.0211	5.23e-06	20.3996	-2.03351e-05
Genus	Adlercreutzia	rs7680684	T	C	0.675	0.0834	0.0169	9.77e-07	24.3533	3.9687e-06
Genus	Adlercreutzia	rs9490822	C	T	0.4473	-0.0735	0.0156	2.54e-06	22.1986	-8.28851e-06
Genus	Adlercreutzia	rs9915817	C	T	0.671	-0.0749	0.0168	8.22e-06	19.8767	-2.44753e-05
Genus	Akkermansia	rs111862613	T	C	0.166	0.0911	0.0197	3.39e-06	21.3848	1.32085e-05
Genus	Akkermansia	rs117107102	A	G	0.0447	0.2044	0.0432	3.01e-06	22.3869	2.75468e-05
Genus	Akkermansia	rs11729256	T	C	0.2386	0.075	0.015	6.58e-07	25	2.4675e-06
Genus	Akkermansia	rs12908520	G	A	0.4563	0.0618	0.0131	2.26e-06	22.2553	6.21671e-06
Genus	Akkermansia	rs2602429	T	C	0.7783	-0.0745	0.0156	2.72e-06	22.8067	-9.2431e-06
Genus	Akkermansia	rs4242783	A	G	0.7127	-0.0685	0.0148	3e-06	21.4219	-8.8044e-06
Genus	Akkermansia	rs4936098	G	A	0.66	-0.0649	0.0136	1.1e-06	22.7725	-3.25146e-06
Genus	Akkermansia	rs61779207	G	A	0.1779	-0.0761	0.0168	6.32e-06	20.5187	-1.9737e-05
Genus	Akkermansia	rs74542928	T	C	0.0785	0.1126	0.0236	1.48e-06	22.7642	7.58722e-06
Genus	Akkermansia	rs9349825	A	G	0.2793	-0.0703	0.0147	2.6e-06	22.8705	-8.36054e-06
Genus	Akkermansia	rs941682	G	A	0.3111	-0.0633	0.0144	9.17e-06	19.3234	-2.2433e-05
Genus	Alistipes	rs1107244	G	A	0.0785	0.0759	0.0171	3.59e-06	19.7011	1.07364e-05
Genus	Alistipes	rs11769002	G	A	0.4006	-0.0529	0.0109	1.45e-06	23.5537	-3.61337e-06
Genus	Alistipes	rs11958296	A	G	0.0706	-0.0981	0.0218	9.3e-06	20.25	-3.69494e-05
Genus	Alistipes	rs12990744	C	T	0.1233	-0.0777	0.0173	8.21e-06	20.172	-2.57361e-05
Genus	Alistipes	rs1689282	A	C	0.34	-0.052	0.0114	5.28e-06	20.8064	-1.14252e-05
Genus	Alistipes	rs2290844	C	T	0.1133	0.0814	0.0192	9.1e-06	17.9741	2.66283e-05
Genus	Alistipes	rs2450745	A	C	0.0825	-0.0805	0.0185	7.12e-06	18.9343	-2.17048e-05
Genus	Alistipes	rs2875322	C	T	0.7932	0.0581	0.0131	8.78e-06	19.6702	2.00682e-05
Genus	Alistipes	rs34417064	A	G	0.5119	-0.0482	0.0107	7.01e-06	20.2921	-1.37127e-05
Genus	Alistipes	rs4810359	A	G	0.1471	-0.0652	0.0146	7.5e-06	19.943	-1.95043e-05
Genus	Alistipes	rs7129639	A	C	0.5984	0.0525	0.011	1.78e-06	22.7789	4.25738e-06
Genus	Alistipes	rs8130320	A	G	0.4821	-0.049	0.0107	4.84e-06	20.9713	-9.94711e-06
Genus	Allisonella	rs1901739	G	T	0.505	-0.1158	0.0249	3.59e-06	21.6281	-1.79826e-05
Genus	Allisonella	rs35110698	T	C	0.1491	-0.1463	0.0321	5.72e-06	20.772	-3.47655e-05
Genus	Allisonella	rs35778461	C	T	0.1918	0.1467	0.0297	1.21e-06	24.3976	8.66149e-06
Genus	Allisonella	rs594561	T	C	0.5586	-0.1122	0.0252	9.41e-06	19.8237	-4.18598e-05
Genus	Allisonella	rs602075	G	A	0.7694	-0.169	0.0297	3.57e-08	32.3788	-3.90702e-07
Genus	Allisonella	rs6742198	A	G	0.8042	-0.1492	0.0316	3.35e-06	22.2927	-2.22847e-05
Genus	Allisonella	rs76904847	G	A	0.1899	0.1485	0.0335	6.09e-06	19.65	3.55415e-05
Genus	Allisonella	rs7898615	T	G	0.1153	0.168	0.0374	8.87e-06	20.1779	6.01366e-05
Genus	Alloprevotella	rs2154444	G	T	0.7773	-0.1382	0.0309	8.37e-06	20.0032	-4.62768e-05
Genus	Alloprevotella	rs34619204	G	A	0.1998	-0.156	0.0344	8.84e-06	20.5652	-5.67205e-05
Genus	Alloprevotella	rs4364940	A	G	0.2793	0.1264	0.0282	8.58e-06	20.0907	4.35772e-05
Genus	Alloprevotella	rs4680035	G	A	0.4543	0.1196	0.0259	4.99e-06	21.3237	2.54521e-05
Genus	Alloprevotella	rs58212166	A	G	0.1332	-0.1615	0.0359	7.94e-06	20.2375	-5.19015e-05
Genus	Anaerofilum	rs10794359	C	T	0.5129	0.0954	0.0201	2.23e-06	22.5271	9.58492e-06
Genus	Anaerofilum	rs1563175	A	C	0.4443	0.0924	0.0202	5.54e-06	20.9238	2.14216e-05
Genus	Anaerofilum	rs17012738	T	G	0.4076	0.0903	0.02	7.24e-06	20.3852	2.66545e-05
Genus	Anaerofilum	rs17096874	C	T	0.1809	-0.1263	0.0269	2.86e-06	22.0446	-1.59258e-05
Genus	Anaerofilum	rs4244069	A	G	0.8867	0.1468	0.0327	9.81e-06	20.1538	5.80473e-05
Genus	Anaerofilum	rs4506496	A	G	0.663	-0.1031	0.0213	1.49e-06	23.4292	-7.19834e-06
Genus	Anaerofilum	rs712981	A	C	0.4185	0.1008	0.0203	6.83e-07	24.6564	3.39501e-06
Genus	Anaerofilum	rs79598899	C	T	0.0825	0.1826	0.0357	3.75e-07	26.1616	3.58283e-06
Genus	Anaerofilum	rs816292	T	C	0.2425	-0.113	0.022	2.64e-07	26.3822	-1.57407e-06
Genus	Anaerofilum	rs9299345	T	C	0.1173	-0.1364	0.0302	8.04e-06	20.3993	-4.4742e-05
Genus	Anaerostipes	rs10502061	A	G	0.0944	0.0836	0.0192	7.94e-06	18.9588	2.51691e-05
Genus	Anaerostipes	rs2014785	T	C	0.3887	0.0516	0.0112	4.68e-06	21.2258	1.02516e-05
Genus	Anaerostipes	rs2396460	C	T	0.5606	0.0513	0.011	2.91e-06	21.7495	6.49366e-06
Genus	Anaerostipes	rs2804244	G	A	0.5447	0.0531	0.0111	2.04e-06	22.8846	4.9579e-06
Genus	Anaerostipes	rs3900776	G	A	0.0706	-0.11	0.0236	2.75e-06	21.7251	-1.31437e-05
Genus	Anaerostipes	rs60983350	G	A	0.4354	-0.054	0.0117	4.42e-06	21.3018	-1.01686e-05
Genus	Anaerostipes	rs62157625	T	C	0.1133	0.0886	0.0186	1.45e-06	22.6904	5.83007e-06
Genus	Anaerostipes	rs62215703	G	A	0.2197	0.0645	0.0137	1.98e-06	22.1655	5.66151e-06
Genus	Anaerostipes	rs6474958	G	A	0.5974	0.05	0.0112	6.74e-06	19.9298	1.34327e-05
Genus	Anaerostipes	rs6726833	C	A	0.0944	-0.0877	0.0189	3.32e-06	21.5316	-1.25385e-05
Genus	Anaerostipes	rs6854026	C	T	0.4881	0.0508	0.0109	3.2e-06	21.7207	7.06183e-06
Genus	Anaerostipes	rs7193624	T	C	0.8509	-0.0751	0.0151	5.35e-07	24.7358	-1.98769e-06
Genus	Anaerostipes	rs78735375	A	C	0.0527	-0.1374	0.0305	5.33e-06	20.2943	-2.97247e-05
Genus	Anaerotruncus	rs10150232	A	G	0.2535	0.0567	0.0125	6.68e-06	20.5753	1.5586e-05
Genus	Anaerotruncus	rs11018566	A	G	0.0517	-0.1565	0.0366	6.14e-06	18.2838	-3.51382e-05
Genus	Anaerotruncus	rs115414803	A	C	0.0586	-0.1444	0.0318	6.83e-06	20.6196	-4.06722e-05
Genus	Anaerotruncus	rs1272208	T	G	0.7197	0.0612	0.013	4.28e-06	22.1624	1.16103e-05
Genus	Anaerotruncus	rs1431492	C	T	0.1829	-0.0655	0.0146	7.36e-06	20.1269	-1.94056e-05
Genus	Anaerotruncus	rs17734739	T	C	0.1899	0.066	0.0149	7.43e-06	19.6207	1.92432e-05
Genus	Anaerotruncus	rs34449434	A	C	0.4563	-0.0497	0.0113	9.85e-06	19.3444	-1.89399e-05
Genus	Anaerotruncus	rs4669806	G	T	0.2495	0.0576	0.0123	2.42e-06	21.9298	6.11368e-06
Genus	Anaerotruncus	rs6494922	A	G	0.0726	0.0903	0.0202	6.62e-06	19.9836	2.38918e-05
Genus	Anaerotruncus	rs6563550	T	C	0.0785	0.0877	0.0177	2.35e-07	24.5501	1.01193e-06
Genus	Anaerotruncus	rs7155595	C	A	0.3091	0.0539	0.0119	7.55e-06	20.5156	1.66974e-05
Genus	Anaerotruncus	rs8005030	C	T	0.3022	0.0554	0.0118	2.28e-06	22.0422	5.56839e-06
Genus	Anaerotruncus	rs9347879	T	C	0.4602	0.0506	0.011	4.22e-06	21.16	9.03667e-06
Genus	Bacteroides	rs11585893	A	G	0.1481	-0.0741	0.0148	1.8e-06	25.0676	-6.68703e-06
Genus	Bacteroides	rs13207588	A	G	0.2326	-0.0592	0.0131	7.48e-06	20.4221	-1.80865e-05
Genus	Bacteroides	rs1340391	T	C	0.1918	-0.0592	0.0132	6.73e-06	20.1139	-1.60274e-05
Genus	Bacteroides	rs17619981	T	G	0.0656	0.0881	0.0187	2.69e-06	22.1957	1.05203e-05
Genus	Bacteroides	rs2023437	T	C	0.1243	-0.0782	0.0168	5.02e-06	21.6668	-1.70112e-05
Genus	Bacteroides	rs66710942	T	C	0.5845	-0.0488	0.0107	5.86e-06	20.8004	-1.18965e-05
Genus	Bacteroides	rs6795673	C	T	0.4115	0.0539	0.0105	3.38e-07	26.3511	9.60139e-07
Genus	Bacteroides	rs9507307	C	T	0.1899	0.0604	0.0129	2.13e-06	21.9227	5.6408e-06
Genus	Barnesiella	rs11155559	T	C	0.0954	0.0956	0.0213	8.92e-06	20.1445	3.43565e-05
Genus	Barnesiella	rs12909713	C	T	0.4692	-0.0551	0.012	4.95e-06	21.0834	-1.15008e-05
Genus	Barnesiella	rs13242616	C	T	0.6302	0.0584	0.0123	2.29e-06	22.5432	6.02967e-06
Genus	Barnesiella	rs199035	G	A	0.5089	0.0559	0.012	3e-06	21.7001	7.27821e-06
Genus	Barnesiella	rs2276875	A	G	0.2545	-0.0697	0.014	4.65e-07	24.7862	-1.60667e-06
Genus	Barnesiella	rs2428166	G	A	0.0487	-0.1659	0.0337	8.51e-07	24.2344	-6.84287e-06
Genus	Barnesiella	rs35177866	A	G	0.1243	0.0917	0.019	2.95e-06	23.2933	1.26024e-05
Genus	Barnesiella	rs62251337	G	A	0.8419	0.0691	0.0149	4.24e-06	21.5072	1.26025e-05
Genus	Barnesiella	rs72684847	T	C	0.0656	-0.1144	0.0254	6.76e-06	20.2854	-3.13752e-05
Genus	Barnesiella	rs76181748	C	T	0.1441	-0.0779	0.0172	6.78e-06	20.5125	-2.16678e-05
Genus	Barnesiella	rs77455852	T	G	0.1213	-0.0891	0.0196	3.16e-06	20.6654	-1.16369e-05
Genus	Barnesiella	rs79795328	A	G	0.1252	-0.0819	0.0176	4.23e-06	21.6542	-1.50036e-05
Genus	Bifidobacterium	rs12022129	A	G	0.7793	-0.0619	0.0139	8e-06	19.8313	-1.96409e-05
Genus	Bifidobacterium	rs182549	T	C	0.5089	-0.1197	0.0127	1.28e-20	88.8343	-2.72217e-19
Genus	Bifidobacterium	rs2491158	A	G	0.8181	-0.0713	0.016	8.05e-06	19.8582	-2.27958e-05
Genus	Bifidobacterium	rs2686790	C	T	0.8847	-0.0707	0.0158	7.5e-06	20.0228	-2.12342e-05
Genus	Bifidobacterium	rs4957061	T	C	0.4652	0.0534	0.0117	5.78e-06	20.831	1.28591e-05
Genus	Bifidobacterium	rs540489	T	G	0.2336	-0.0638	0.0139	5.19e-06	21.0674	-1.39518e-05
Genus	Bifidobacterium	rs55888705	A	G	0.3867	0.0546	0.0121	6.67e-06	20.3617	1.48307e-05
Genus	Bifidobacterium	rs5746486	T	C	0.3539	-0.0536	0.0121	9e-06	19.6227	-1.8932e-05
Genus	Bifidobacterium	rs62181700	G	A	0.2813	-0.0625	0.0131	2.17e-06	22.7624	-6.1743e-06
Genus	Bifidobacterium	rs7322849	T	C	0.0964	0.1124	0.0202	1.08e-08	30.9621	7.5171e-08
Genus	Bifidobacterium	rs75344046	C	T	0.0497	0.2324	0.0506	4.86e-06	21.0946	4.76512e-05
Genus	Bifidobacterium	rs857444	C	T	0.3608	0.0558	0.0121	3.57e-06	21.2666	8.47287e-06
Genus	Bilophila	rs11069458	C	T	0.8101	0.0681	0.0155	7.72e-06	19.3033	2.02967e-05
Genus	Bilophila	rs1241171	G	A	0.2157	-0.0693	0.015	4.24e-06	21.3444	-1.25433e-05
Genus	Bilophila	rs1571225	T	C	0.8509	-0.0827	0.0171	1.12e-06	23.3894	-4.33284e-06
Genus	Bilophila	rs1969927	A	G	0.6203	-0.0565	0.0127	9.07e-06	19.792	-2.0285e-05
Genus	Bilophila	rs2728491	T	G	0.6899	0.0627	0.0139	6.33e-06	20.3472	1.61512e-05
Genus	Bilophila	rs3827020	C	T	0.1899	0.0766	0.0161	1.79e-06	22.6363	6.20751e-06
Genus	Bilophila	rs4798126	G	A	0.1501	0.0733	0.0168	7.15e-06	19.0366	1.9954e-05
Genus	Bilophila	rs542415	T	C	0.34	-0.0614	0.0133	4.71e-06	21.3125	-1.23269e-05
Genus	Bilophila	rs60178956	G	A	0.2346	-0.0625	0.0141	8.06e-06	19.6482	-1.97956e-05
Genus	Bilophila	rs6793291	A	C	0.9076	-0.1127	0.0242	3.11e-06	21.6879	-1.52031e-05
Genus	Bilophila	rs72676854	T	C	0.0656	0.1232	0.0269	5.62e-06	20.9757	2.90465e-05
Genus	Bilophila	rs7802841	A	C	0.6491	-0.067	0.0138	1.77e-06	23.5717	-5.59074e-06
Genus	Bilophila	rs9899990	A	G	0.0656	-0.1027	0.0234	9.07e-06	19.2623	-3.58852e-05
Genus	Blautia	rs115043014	G	A	0.0437	-0.2066	0.044	5.19e-06	22.0473	-4.72806e-05
Genus	Blautia	rs2788271	G	T	0.835	0.0576	0.0133	7.16e-06	18.7561	1.54706e-05
Genus	Butyricicoccus	rs10084203	G	A	0.7584	-0.055	0.0124	8.59e-06	19.6735	-1.85895e-05
Genus	Butyricicoccus	rs12034718	G	A	0.835	-0.0701	0.0158	9.58e-06	19.6844	-2.64384e-05
Genus	Butyricicoccus	rs12585793	T	C	0.0527	-0.2622	0.0565	5.79e-06	21.5362	-6.53898e-05
Genus	Butyricicoccus	rs2017189	T	G	0.5785	0.0507	0.011	3.87e-06	21.2437	8.33641e-06
Genus	Butyricicoccus	rs4962426	T	G	0.8022	-0.0614	0.0136	7.38e-06	20.3826	-1.8472e-05
Genus	Butyricicoccus	rs56221232	T	C	0.1083	0.0828	0.0167	7.62e-07	24.5826	3.10201e-06
Genus	Butyricicoccus	rs62478070	T	G	0.0437	0.224	0.0495	5.94e-06	20.4779	5.44941e-05
Genus	Butyricicoccus	rs7322368	C	T	0.9155	-0.0816	0.0183	5.52e-06	19.8828	-1.79117e-05
Genus	Butyricimonas	rs11228830	A	G	0.0706	0.1353	0.0298	6.55e-06	20.614	3.65369e-05
Genus	Butyricimonas	rs113054641	G	A	0.0845	-0.1449	0.0275	1.74e-07	27.7633	-1.39997e-06
Genus	Butyricimonas	rs12304031	G	A	0.1292	-0.0863	0.0197	6.7e-06	19.1906	-2.21924e-05
Genus	Butyricimonas	rs12458763	A	C	0.0716	0.122	0.027	6.37e-06	20.417	3.17337e-05
Genus	Butyricimonas	rs1862649	G	A	0.0915	0.1131	0.0248	4.76e-06	20.798	2.23935e-05
Genus	Butyricimonas	rs2114713	G	T	0.4513	0.0627	0.0139	6.88e-06	20.3472	1.75546e-05
Genus	Butyricimonas	rs62130338	A	G	0.7376	0.0733	0.0158	3.9e-06	21.5226	1.23053e-05
Genus	Butyricimonas	rs62390301	T	C	0.1829	-0.0873	0.0175	7.42e-07	24.8858	-3.22404e-06
Genus	Butyricimonas	rs7083431	A	C	0.3549	0.0704	0.0144	8.85e-07	23.9012	2.97828e-06
Genus	Butyricimonas	rs71428626	G	T	0.0726	-0.1332	0.029	4.8e-06	21.0966	-2.69766e-05
Genus	Butyricimonas	rs72814525	A	G	0.3231	0.0664	0.015	8.25e-06	19.5954	2.14687e-05
Genus	Butyricimonas	rs78453362	A	G	0.0577	-0.1495	0.0327	4.06e-06	20.902	-2.53738e-05
Genus	Butyricimonas	rs9657374	C	T	0.3022	0.0681	0.0148	4.5e-06	21.1724	1.29766e-05
Genus	Butyrivibrio	rs1007475	G	T	0.2942	0.1181	0.0261	7.92e-06	20.4748	3.83023e-05
Genus	Butyrivibrio	rs11761679	T	C	0.1561	0.1548	0.0322	2.2e-06	23.1116	1.57418e-05
Genus	Butyrivibrio	rs142855850	A	G	0.1014	0.205	0.0457	6.86e-06	20.1222	5.65957e-05
Genus	Butyrivibrio	rs16934069	T	C	0.1988	-0.1338	0.0299	8.86e-06	20.0249	-4.74778e-05
Genus	Butyrivibrio	rs16941336	C	T	0.2644	0.1275	0.0268	1.53e-06	22.6335	8.83046e-06
Genus	Butyrivibrio	rs17163238	G	A	0.1998	0.141	0.0309	5.51e-06	20.8219	3.23535e-05
Genus	Butyrivibrio	rs4537857	T	C	0.2922	-0.1246	0.0261	1.8e-06	22.7906	-1.0223e-05
Genus	Butyrivibrio	rs486484	A	G	0.4712	-0.1083	0.024	6.61e-06	20.3627	-2.91538e-05
Genus	Butyrivibrio	rs4928024	G	A	0.9016	0.1747	0.0389	8.19e-06	20.1691	5.77156e-05
Genus	Butyrivibrio	rs72723662	C	T	0.1004	0.2241	0.0449	7.86e-07	24.911	8.77578e-06
Genus	Butyrivibrio	rs74622183	A	G	0.0875	-0.201	0.0428	2.46e-06	22.0549	-2.18105e-05
Genus	Butyrivibrio	rs77356209	T	C	0.0477	0.2169	0.0483	6.66e-06	20.1662	5.82623e-05
Genus	Butyrivibrio	rs7752361	G	A	0.496	0.1192	0.024	7.69e-07	24.6678	4.52234e-06
Genus	Butyrivibrio	rs7763512	A	G	0.6173	-0.1198	0.0253	3.11e-06	22.4219	-1.67078e-05
Genus	Butyrivibrio	rs9349693	G	A	0.6889	-0.118	0.026	5.55e-06	20.5976	-2.69787e-05
Genus	Candidatus Soleaferrea	rs10090365	G	A	0.4414	0.0834	0.0181	4.17e-06	21.2312	1.47675e-05
Genus	Candidatus Soleaferrea	rs10809135	C	T	0.5089	-0.0835	0.0182	5.47e-06	21.0489	-1.9228e-05
Genus	Candidatus Soleaferrea	rs36155147	T	C	0.6382	-0.105	0.0241	5.41e-06	18.9821	-2.15656e-05
Genus	Candidatus Soleaferrea	rs4294381	C	T	0.8201	-0.1122	0.0232	1.37e-06	23.3889	-7.1904e-06
Genus	Candidatus Soleaferrea	rs4678258	T	C	0.2763	0.0986	0.0216	5.53e-06	20.8375	2.27236e-05
Genus	Candidatus Soleaferrea	rs6489992	A	G	0.3847	-0.084	0.0187	7.89e-06	20.1779	-2.67462e-05
Genus	Candidatus Soleaferrea	rs6494306	A	G	0.1968	-0.0969	0.0214	5.8e-06	20.5031	-2.30463e-05
Genus	Candidatus Soleaferrea	rs7400877	C	T	0.7495	0.0951	0.0213	9.29e-06	19.9343	3.52231e-05
Genus	Candidatus Soleaferrea	rs9973954	G	A	0.6938	-0.0892	0.0195	5.95e-06	20.9248	-2.22113e-05
Genus	Catenibacterium	rs12404911	C	T	0.17	0.1407	0.0304	2.8e-06	21.4211	1.68781e-05
Genus	Catenibacterium	rs212393	A	G	0.6899	0.1353	0.0286	3.62e-06	22.3802	2.1923e-05
Genus	Catenibacterium	rs73128290	A	G	0.2634	0.1297	0.0285	4.29e-06	20.7105	2.30472e-05
Genus	Catenibacterium	rs7742829	C	T	0.4195	0.1141	0.0251	5.61e-06	20.6644	2.64546e-05
Genus	Christensenellaceae R 7group	rs10461257	A	G	0.2853	-0.0552	0.0122	6.51e-06	20.4719	-1.47132e-05
Genus	Christensenellaceae R 7group	rs17081797	A	G	0.0686	-0.0904	0.0204	3.34e-06	19.6371	-1.18583e-05
Genus	Christensenellaceae R 7group	rs62132810	A	G	0.1083	-0.0829	0.018	5.67e-06	21.2111	-1.99403e-05
Genus	Christensenellaceae R 7group	rs62190261	A	C	0.0905	0.0958	0.0215	8.74e-06	19.8543	3.32477e-05
Genus	Christensenellaceae R 7group	rs62467127	C	T	0.0447	0.1141	0.0252	3.25e-06	20.5008	1.52044e-05
Genus	Christensenellaceae R 7group	rs73952017	C	T	0.0875	-0.0862	0.0194	8.46e-06	19.7429	-2.87951e-05
Genus	Christensenellaceae R 7group	rs78521377	C	T	0.0527	0.125	0.0275	5.61e-06	20.6612	2.89773e-05
Genus	Christensenellaceae R 7group	rs892686	A	G	0.4513	0.0514	0.0111	3.97e-06	21.4427	8.75111e-06
Genus	Clostridium innocuum group	rs10506058	A	G	0.3966	0.0997	0.0222	8.92e-06	20.169	3.58736e-05
Genus	Clostridium innocuum group	rs1942371	G	A	0.1302	-0.1579	0.0342	4.06e-06	21.3163	-2.73307e-05
Genus	Clostridium innocuum group	rs40656	C	T	0.1889	0.1427	0.0311	8.62e-06	21.0536	5.1795e-05
Genus	Clostridium innocuum group	rs4869133	G	A	0.0885	-0.1806	0.041	7.24e-06	19.403	-5.07406e-05
Genus	Clostridium innocuum group	rs61267978	T	C	0.1243	0.1471	0.0321	5.59e-06	20.9998	3.45358e-05
Genus	Clostridium innocuum group	rs6577484	G	A	0.1481	0.1604	0.0361	8.41e-06	19.7421	5.32628e-05
Genus	Clostridium innocuum group	rs6890185	C	T	0.6889	-0.1134	0.0233	1.12e-06	23.6872	-6.01693e-06
Genus	Clostridium innocuum group	rs77845139	A	G	0.2952	-0.115	0.0257	8.41e-06	20.023	-3.87305e-05
Genus	Clostridium sensustricto1	rs11264403	G	A	0.0398	-0.1391	0.0334	7.76e-06	17.3445	-3.74439e-05
Genus	Clostridium sensustricto1	rs116847295	C	T	0.0755	0.11	0.0246	4.58e-06	19.9947	2.01467e-05
Genus	Clostridium sensustricto1	rs12341505	G	A	0.1113	0.0811	0.018	4.82e-06	20.3	1.58706e-05
Genus	Clostridium sensustricto1	rs2795528	G	A	0.0487	-0.1843	0.0392	2.72e-06	22.1044	-2.21617e-05
Genus	Clostridium sensustricto1	rs2817172	C	T	0.4125	0.0581	0.0124	2.77e-06	21.9538	7.06636e-06
Genus	Clostridium sensustricto1	rs550843	T	C	0.1491	-0.0783	0.0169	2.05e-06	21.466	-6.89123e-06
Genus	Collinsella	rs10890671	C	T	0.4732	0.0537	0.0119	6.52e-06	20.3636	1.42596e-05
Genus	Collinsella	rs11597285	G	T	0.4245	-0.0538	0.0121	9.38e-06	19.7694	-1.9953e-05
Genus	Collinsella	rs1496626	T	C	0.1541	-0.0722	0.0162	6.78e-06	19.863	-1.94465e-05
Genus	Collinsella	rs149807560	C	A	0.0895	-0.1043	0.0236	7.1e-06	19.5319	-2.89279e-05
Genus	Collinsella	rs2103510	G	A	0.1312	0.0787	0.0168	2.42e-06	21.9448	8.35895e-06
Genus	Collinsella	rs62448871	C	A	0.4612	-0.054	0.012	6.78e-06	20.25	-1.48279e-05
Genus	Collinsella	rs73052258	G	A	0.0964	0.093	0.0203	1.72e-06	20.9881	6.71451e-06
Genus	Collinsella	rs75672793	A	G	0.0706	-0.1089	0.0241	6.14e-06	20.4184	-2.73054e-05
Genus	Collinsella	rs9541268	C	A	0.0964	0.096	0.0197	8.79e-07	23.7471	4.00775e-06
Genus	Coprobacter	rs11532348	C	T	0.1829	-0.1039	0.0227	5.71e-06	20.9498	-2.48577e-05
Genus	Coprobacter	rs12684609	T	C	0.1978	0.1008	0.022	6.1e-06	20.9931	2.58165e-05
Genus	Coprobacter	rs12996055	A	C	0.1918	0.0922	0.0209	8.08e-06	19.4612	2.89963e-05
Genus	Coprobacter	rs143662916	C	T	0.0577	0.2533	0.054	3.07e-06	22.003	3.42204e-05
Genus	Coprobacter	rs189356	G	A	0.5219	0.0781	0.0172	6.26e-06	20.6179	2.01604e-05
Genus	Coprobacter	rs213863	T	C	0.6909	0.0887	0.0188	2.35e-06	22.2603	9.2801e-06
Genus	Coprobacter	rs28402691	T	C	0.167	0.1107	0.0251	9.56e-06	19.4513	4.11703e-05
Genus	Coprobacter	rs305411	A	G	0.1352	0.1292	0.0265	1.01e-06	23.7702	6.20364e-06
Genus	Coprobacter	rs3828477	G	T	0.2813	-0.0912	0.0196	2.89e-06	21.651	-1.1413e-05
Genus	Coprobacter	rs72821405	T	C	0.0885	-0.1474	0.032	4.76e-06	21.2175	-2.97734e-05
Genus	Coprobacter	rs74919520	G	A	0.1282	0.1257	0.0276	5.76e-06	20.7421	3.00359e-05
Genus	Coprococcus1	rs1010560	C	A	0.2962	0.058	0.0123	1.96e-06	22.2354	5.05544e-06
Genus	Coprococcus1	rs12794898	G	T	0.0944	0.0903	0.0197	4.92e-06	21.0108	1.86692e-05
Genus	Coprococcus1	rs1519491	T	C	0.4085	0.0499	0.0114	8.95e-06	19.1598	1.71137e-05
Genus	Coprococcus1	rs1576241	A	G	0.4394	-0.051	0.011	3.33e-06	21.4959	-7.3013e-06
Genus	Coprococcus1	rs2907920	G	A	0.7097	-0.0561	0.0127	7.65e-06	19.5127	-1.67483e-05
Genus	Coprococcus1	rs4277593	G	A	0.4831	-0.0586	0.011	1.14e-07	28.3798	-3.79177e-07
Genus	Coprococcus1	rs56405618	A	G	0.1113	-0.0896	0.0187	1.57e-06	22.9579	-6.45907e-06
Genus	Coprococcus1	rs73031725	T	C	0.0606	0.1676	0.0355	1.98e-06	22.289	1.47931e-05
Genus	Coprococcus1	rs73167075	T	C	0.2396	0.0573	0.0128	8.57e-06	20.0396	1.96813e-05
Genus	Coprococcus1	rs74101919	T	C	0.1869	-0.0719	0.0145	1.03e-06	24.5879	-3.64181e-06
Genus	Coprococcus1	rs946513	T	C	0.9453	-0.2059	0.046	8.62e-06	20.0354	-7.112e-05
Genus	Coprococcus2	rs10070053	A	G	0.4076	0.0594	0.0135	7.65e-06	19.36	1.75948e-05
Genus	Coprococcus2	rs12634070	T	C	0.1928	0.0736	0.0165	9.95e-06	19.897	2.91419e-05
Genus	Coprococcus2	rs2482516	C	T	0.2256	0.0754	0.0165	4.72e-06	20.8821	1.48634e-05
Genus	Coprococcus2	rs35890118	A	G	0.3171	-0.0665	0.0148	8.26e-06	20.1892	-2.21795e-05
Genus	Coprococcus2	rs61823518	A	C	0.0954	-0.0955	0.0216	6.68e-06	19.5479	-2.49408e-05
Genus	Coprococcus2	rs6677933	C	T	0.2416	-0.0804	0.0164	1.19e-06	24.0339	-4.59893e-06
Genus	Coprococcus2	rs72680320	T	C	0.4135	-0.0649	0.0139	2.27e-06	21.8002	-6.42334e-06
Genus	Coprococcus2	rs9426473	A	G	0.2793	0.0727	0.0162	6.31e-06	20.139	1.8477e-05
Genus	Coprococcus3	rs10810043	G	A	0.6103	-0.0516	0.0116	9.27e-06	19.7872	-1.89297e-05
Genus	Coprococcus3	rs11077359	C	T	0.8002	0.0645	0.0149	9.64e-06	18.739	2.33031e-05
Genus	Coprococcus3	rs11080344	C	T	0.4742	0.0517	0.0113	4.79e-06	20.9326	1.03676e-05
Genus	Coprococcus3	rs13247359	G	A	0.4801	0.0512	0.0113	7.33e-06	20.5297	1.54094e-05
Genus	Coprococcus3	rs178271	C	T	0.9473	-0.1453	0.0294	7.81e-07	24.4251	-5.54349e-06
Genus	Coprococcus3	rs4575475	A	G	0.7634	-0.062	0.0138	7.04e-06	20.1848	-1.76205e-05
Genus	Coprococcus3	rs7521171	A	G	0.662	0.0596	0.0129	4.32e-06	21.3458	1.09919e-05
Genus	Coprococcus3	rs8100692	T	C	0.4274	0.0577	0.0113	4.16e-07	26.0732	1.25168e-06
Genus	Defluviitaleaceae UCG011	rs112893842	T	C	0.0974	0.1138	0.0233	1.45e-06	23.8546	7.8725e-06
Genus	Defluviitaleaceae UCG011	rs1582238	C	T	0.6282	-0.0805	0.0167	1.57e-06	23.2359	-5.87334e-06
Genus	Defluviitaleaceae UCG011	rs2892880	G	A	0.2604	0.0818	0.0182	6.83e-06	20.2006	2.25719e-05
Genus	Defluviitaleaceae UCG011	rs4344384	T	G	0.5258	-0.0716	0.0156	4.83e-06	21.0657	-1.45702e-05
Genus	Defluviitaleaceae UCG011	rs4677103	A	G	0.171	0.0978	0.0197	9.6e-07	24.6459	4.62791e-06
Genus	Defluviitaleaceae UCG011	rs55658617	T	C	0.0696	0.1744	0.0362	2.15e-06	23.21	1.74056e-05
Genus	Defluviitaleaceae UCG011	rs72731813	C	T	0.0815	-0.1474	0.0294	4.33e-07	25.1362	-3.2086e-06
Genus	Defluviitaleaceae UCG011	rs9608282	T	G	0.0656	0.1429	0.03	2.52e-06	22.6893	1.63412e-05
Genus	Defluviitaleaceae UCG011	rs9725395	A	G	0.0875	-0.1383	0.0296	3.52e-06	21.8304	-2.12548e-05
Genus	Desulfovibrio	rs12031543	T	C	0.0755	-0.1272	0.0282	6.55e-06	20.3459	-3.39028e-05
Genus	Desulfovibrio	rs13066142	G	A	0.0934	0.1191	0.0251	3.79e-06	22.5152	2.03262e-05
Genus	Desulfovibrio	rs16863365	A	G	0.1173	0.1094	0.0227	1.79e-06	23.2265	9.09671e-06
Genus	Desulfovibrio	rs2032031	G	A	0.5268	0.0655	0.0149	9.14e-06	19.3246	2.31381e-05
Genus	Desulfovibrio	rs2590913	A	G	0.9274	-0.1545	0.0339	6.65e-06	20.771	-4.26813e-05
Genus	Desulfovibrio	rs2853179	T	C	0.7515	-0.0812	0.0174	2.42e-06	21.7778	-8.55885e-06
Genus	Desulfovibrio	rs4797774	A	G	0.9314	-0.2126	0.047	5.64e-06	20.4612	-4.90686e-05
Genus	Desulfovibrio	rs6580353	T	C	0.2604	0.0771	0.017	4.94e-06	20.5689	1.56683e-05
Genus	Desulfovibrio	rs72647089	T	G	0.1064	-0.1066	0.0239	8.3e-06	19.8938	-3.52033e-05
Genus	Dialister	rs10138457	T	C	0.0716	-0.1131	0.0262	7.88e-06	18.6347	-3.32155e-05
Genus	Dialister	rs10938938	A	G	0.8062	0.0774	0.0171	7.37e-06	20.4875	2.33737e-05
Genus	Dialister	rs11071887	T	C	0.2634	0.0662	0.0146	5.91e-06	20.5594	1.60874e-05
Genus	Dialister	rs11166701	G	A	0.5159	-0.0655	0.0132	5.51e-07	24.6226	-1.77728e-06
Genus	Dialister	rs2314294	T	C	0.1183	0.0866	0.0194	8.08e-06	19.9266	2.78864e-05
Genus	Dialister	rs4747450	C	A	0.2664	0.0669	0.0148	5.84e-06	20.4328	1.5966e-05
Genus	Dialister	rs4753063	A	G	0.5586	0.0596	0.013	4.86e-06	21.0187	1.21764e-05
Genus	Dialister	rs75416973	A	G	0.2256	0.0727	0.0165	9.46e-06	19.4134	2.67028e-05
Genus	Dialister	rs764177	C	A	0.338	-0.0601	0.0135	9.61e-06	19.819	-2.28934e-05
Genus	Dialister	rs76680460	G	A	0.0477	-0.1613	0.0364	8.19e-06	19.6366	-5.18817e-05
Genus	Dorea	rs11150408	G	T	0.5547	-0.0488	0.0109	7.06e-06	20.0441	-1.38115e-05
Genus	Dorea	rs12537781	T	C	0.2296	-0.0555	0.0125	9.15e-06	19.7136	-2.00221e-05
Genus	Dorea	rs13279148	G	A	0.166	0.0715	0.0151	2.25e-06	22.4212	7.21402e-06
Genus	Dorea	rs1899291	T	C	0.8718	-0.0697	0.015	4.57e-06	21.5915	-1.3755e-05
Genus	Dorea	rs3005511	G	A	0.664	-0.0516	0.0113	5.29e-06	20.8518	-1.13836e-05
Genus	Dorea	rs345219	G	T	0.6243	0.0497	0.0113	8.8e-06	19.3444	1.69209e-05
Genus	Dorea	rs3752849	G	A	0.0328	0.1638	0.0366	7.68e-06	20.0293	5.03931e-05
Genus	Dorea	rs4793307	C	T	0.2455	0.0574	0.0122	4.01e-06	22.1363	1.01904e-05
Genus	Dorea	rs62503162	A	G	0.0875	-0.0974	0.0194	7.47e-07	25.2066	-3.66795e-06
Genus	Dorea	rs73729431	C	T	0.0606	-0.1375	0.03	3.17e-06	21.0069	-1.83128e-05
Genus	Eggerthella	rs112205261	T	C	0.0577	-0.1886	0.0404	3.35e-06	21.7932	-2.75383e-05
Genus	Eggerthella	rs13070736	A	C	0.1571	-0.1213	0.0272	7.62e-06	19.8877	-3.67646e-05
Genus	Eggerthella	rs1784446	A	G	0.5577	-0.0908	0.0198	5.23e-06	21.0301	-1.99737e-05
Genus	Eggerthella	rs2223081	A	G	0.7078	-0.1026	0.0221	3.89e-06	21.5531	-1.72043e-05
Genus	Eggerthella	rs2240838	G	A	0.498	-0.0981	0.0198	7.36e-07	24.5475	-3.54474e-06
Genus	Eggerthella	rs3851328	G	T	0.7336	0.1078	0.0237	4.18e-06	20.6891	1.86452e-05
Genus	Eggerthella	rs6430926	T	C	0.4861	-0.088	0.0197	8.37e-06	19.9541	-2.93948e-05
Genus	Eggerthella	rs67490567	T	C	0.1978	0.1085	0.0245	8.94e-06	19.6122	3.80473e-05
Genus	Eggerthella	rs76663501	C	T	0.0815	0.1753	0.0379	4.83e-06	21.3937	3.6228e-05
Genus	Eisenbergiella	rs11027642	C	T	0.1243	0.129	0.0285	4.92e-06	20.4875	2.6006e-05
Genus	Eisenbergiella	rs11079158	T	C	0.2197	0.1006	0.0225	7.35e-06	19.9908	2.95628e-05
Genus	Eisenbergiella	rs11938607	C	T	0.7366	-0.0978	0.0217	8.22e-06	20.3123	-3.26588e-05
Genus	Eisenbergiella	rs12257723	A	C	0.339	-0.0953	0.0212	8.85e-06	20.2076	-3.40864e-05
Genus	Eisenbergiella	rs12710729	C	A	0.3708	0.0893	0.0199	9.84e-06	20.1371	3.53894e-05
Genus	Eisenbergiella	rs13258851	A	G	0.0855	0.137	0.0302	7.75e-06	20.5791	4.36997e-05
Genus	Eisenbergiella	rs1508033	A	C	0.3499	0.0915	0.0196	3.23e-06	21.7937	1.2882e-05
Genus	Eisenbergiella	rs1553971	T	G	0.161	0.121	0.0263	5.27e-06	21.167	2.69951e-05
Genus	Eisenbergiella	rs2683098	T	C	0.7763	-0.1073	0.0225	2.24e-06	22.7423	-1.09323e-05
Genus	Eisenbergiella	rs3812426	A	G	0.7922	-0.1064	0.0224	2.72e-06	22.5625	-1.30595e-05
Genus	Eisenbergiella	rs4462860	G	A	0.3439	0.0939	0.0201	4.16e-06	21.8242	1.70501e-05
Genus	Enterorhabdus	rs10098492	T	C	0.0905	0.1323	0.0294	6.41e-06	20.25	3.43457e-05
Genus	Enterorhabdus	rs114731706	T	G	0.0835	0.1823	0.0382	2.17e-06	22.7744	1.80187e-05
Genus	Enterorhabdus	rs2051957	C	T	0.2346	0.0843	0.019	8.9e-06	19.6856	2.9539e-05
Genus	Enterorhabdus	rs3017103	G	A	0.8101	-0.0981	0.0209	2.94e-06	22.0316	-1.27084e-05
Genus	Enterorhabdus	rs73331712	T	C	0.0427	0.262	0.0551	4.85e-06	22.6099	5.74608e-05
Genus	Enterorhabdus	rs77655283	G	A	0.0686	0.133	0.0298	5.88e-06	19.9191	3.11551e-05
Genus	Erysipelatoclostridium	rs1434153	G	A	0.3211	-0.0685	0.0152	6.85e-06	20.3093	-1.90593e-05
Genus	Erysipelatoclostridium	rs16936671	C	T	0.1362	-0.0968	0.0218	6.04e-06	19.7169	-2.30558e-05
Genus	Erysipelatoclostridium	rs17804233	C	T	0.5179	0.0663	0.0144	4.59e-06	21.1984	1.29021e-05
Genus	Erysipelatoclostridium	rs2901723	A	C	0.497	-0.0641	0.0144	8.79e-06	19.8149	-2.2329e-05
Genus	Erysipelatoclostridium	rs340991	A	G	0.2982	-0.074	0.0159	3.75e-06	21.6605	-1.20216e-05
Genus	Erysipelatoclostridium	rs3804326	A	G	0.0676	0.1415	0.0336	9.85e-06	17.7351	4.94375e-05
Genus	Erysipelatoclostridium	rs45480394	T	G	0.3618	-0.0687	0.0152	7.66e-06	20.428	-2.15001e-05
Genus	Erysipelatoclostridium	rs4697572	A	G	0.2455	-0.0811	0.0163	7.59e-07	24.7552	-3.04761e-06
Genus	Erysipelatoclostridium	rs58236560	G	T	0.1372	-0.1112	0.0234	2.16e-06	22.5828	-1.08484e-05
Genus	Erysipelatoclostridium	rs61806970	C	T	0.0646	0.1425	0.0321	9.09e-06	19.707	5.10539e-05
Genus	Erysipelatoclostridium	rs622418	A	G	0.5109	-0.0668	0.0143	3.68e-06	21.8213	-1.07284e-05
Genus	Erysipelatoclostridium	rs6474512	C	A	0.5487	-0.067	0.0143	3.02e-06	21.9522	-8.88362e-06
Genus	Erysipelatoclostridium	rs710230	C	T	0.9135	-0.1434	0.0282	6.33e-07	25.8583	-4.69443e-06
Genus	Erysipelatoclostridium	rs7221249	G	A	0.4533	-0.084	0.0143	4.31e-09	34.5054	-2.49847e-08
Genus	Erysipelatoclostridium	rs9590927	A	G	0.506	0.0646	0.0143	6.39e-06	20.4076	1.68483e-05
Genus	Erysipelotrichaceae UCG003	rs75949021	T	C	0.0457	-0.1697	0.0374	3.58e-06	20.5883	-2.50159e-05
Genus	Escherichia Shigella	rs112767262	T	C	0.1958	0.0733	0.0164	8.21e-06	19.9765	2.40434e-05
Genus	Escherichia Shigella	rs113127095	A	G	0.0517	0.151	0.0323	3.33e-06	21.8549	2.19786e-05
Genus	Escherichia Shigella	rs113513883	A	G	0.0577	0.1723	0.038	5.28e-06	20.5591	3.7407e-05
Genus	Escherichia Shigella	rs1154904	G	A	0.5358	0.0613	0.0131	3.04e-06	21.8967	8.16099e-06
Genus	Escherichia Shigella	rs118526	A	C	0.6074	0.0594	0.0136	8e-06	19.0763	1.81301e-05
Genus	Escherichia Shigella	rs2798105	A	G	0.1183	-0.1009	0.0222	8.24e-06	20.6574	-3.43498e-05
Genus	Escherichia Shigella	rs4731451	G	A	0.3718	-0.061	0.0135	7.47e-06	20.417	-1.86068e-05
Genus	Escherichia Shigella	rs57024273	T	C	0.3181	0.0626	0.014	9.7e-06	19.9937	2.42811e-05
Genus	Escherichia Shigella	rs592299	T	C	0.4682	-0.0592	0.0129	4.77e-06	21.0603	-1.18942e-05
Genus	Escherichia Shigella	rs73208162	A	G	0.0586	-0.1193	0.0248	2.19e-06	23.1408	-1.20919e-05
Genus	Eubacterium brachy group	rs112617308	T	C	0.0795	-0.1709	0.0363	2.38e-06	22.1652	-1.8031e-05
Genus	Eubacterium brachy group	rs12151423	G	A	0.5209	-0.1013	0.0227	9.27e-06	19.9144	-3.74013e-05
Genus	Eubacterium brachy group	rs13139592	T	C	0.1223	-0.146	0.0327	7.97e-06	19.9347	-4.63928e-05
Genus	Eubacterium brachy group	rs1384962	G	A	0.7893	-0.1209	0.0266	6.99e-06	20.6581	-3.49159e-05
Genus	Eubacterium brachy group	rs2913110	T	C	0.6223	-0.1051	0.0229	4.56e-06	21.0637	-2.01898e-05
Genus	Eubacterium brachy group	rs4862235	A	G	0.5557	-0.1048	0.0226	3.73e-06	21.5033	-1.68115e-05
Genus	Eubacterium brachy group	rs62348779	T	C	0.0815	-0.2015	0.0433	3.78e-06	21.6558	-3.29891e-05
Genus	Eubacterium brachy group	rs6591893	A	G	0.6521	-0.1082	0.024	7.34e-06	20.3251	-3.22839e-05
Genus	Eubacterium brachy group	rs720439	G	A	0.7485	0.1119	0.0251	7.03e-06	19.8753	3.12701e-05
Genus	Eubacterium brachy group	rs73199919	T	C	0.0567	-0.2367	0.0531	8.16e-06	19.8704	-7.67582e-05
Genus	Eubacterium coprostanoligenes group	rs1020520	T	G	0.2038	-0.0591	0.0133	8.89e-06	19.7457	-2.07487e-05
Genus	Eubacterium coprostanoligenes group	rs10444197	A	G	0.3678	-0.0506	0.0113	5.98e-06	20.0514	-1.21346e-05
Genus	Eubacterium coprostanoligenes group	rs11052069	C	T	0.5656	-0.0478	0.0108	9.38e-06	19.5888	-1.75658e-05
Genus	Eubacterium coprostanoligenes group	rs11720857	C	T	0.1769	0.0631	0.0144	9.26e-06	19.2014	2.2439e-05
Genus	Eubacterium coprostanoligenes group	rs12906958	C	T	0.3022	-0.0533	0.0116	4.35e-06	21.1124	-9.79003e-06
Genus	Eubacterium coprostanoligenes group	rs17159861	C	T	0.1332	0.0962	0.0168	1.04e-08	32.7893	6.56101e-08
Genus	Eubacterium coprostanoligenes group	rs2644213	A	G	0.7634	-0.0539	0.0121	9.86e-06	19.843	-2.10913e-05
Genus	Eubacterium coprostanoligenes group	rs4076415	G	T	0.5994	-0.0515	0.011	1.99e-06	21.9194	-4.49282e-06
Genus	Eubacterium coprostanoligenes group	rs62024432	C	T	0.1252	-0.077	0.0172	7.5e-06	20.0412	-2.31476e-05
Genus	Eubacterium coprostanoligenes group	rs6762473	A	C	0.6431	-0.0522	0.0112	4.26e-06	21.7223	-9.66086e-06
Genus	Eubacterium coprostanoligenes group	rs76898927	G	A	0.0477	0.1231	0.0266	4.79e-06	21.4167	2.52567e-05
Genus	Eubacterium coprostanoligenes group	rs9648214	T	C	0.1183	-0.0829	0.0164	2.52e-07	25.5518	-1.0676e-06
Genus	Eubacterium eligens group	rs182318	G	A	0.0775	-0.0825	0.0196	8.4e-06	17.7172	-2.4556e-05
Genus	Eubacterium eligens group	rs2200429	A	G	0.0736	-0.0889	0.0198	5.3e-06	20.1592	-1.89968e-05
Genus	Eubacterium eligens group	rs265534	T	G	0.4553	-0.0564	0.012	2.27e-06	22.09	-5.65628e-06
Genus	Eubacterium eligens group	rs4583233	A	C	0.334	0.067	0.0128	2.84e-07	27.3987	1.04268e-06
Genus	Eubacterium eligens group	rs56080211	T	C	0.9443	-0.1231	0.0283	9.14e-06	18.921	-4.25773e-05
Genus	Eubacterium eligens group	rs6923695	T	G	0.0567	0.1033	0.023	4.87e-06	20.1718	2.02957e-05
Genus	Eubacterium fissicatena group	rs10147907	T	G	0.0686	0.1723	0.0396	8.27e-06	18.9313	5.39512e-05
Genus	Eubacterium fissicatena group	rs11818408	G	A	0.4771	0.1059	0.0237	8.2e-06	19.9662	3.46765e-05
Genus	Eubacterium fissicatena group	rs11876297	T	C	0.2157	0.1315	0.0282	2.67e-06	21.7447	1.52693e-05
Genus	Eubacterium fissicatena group	rs151257695	A	G	0.0805	0.2095	0.0455	3.1e-06	21.2005	2.75373e-05
Genus	Eubacterium fissicatena group	rs1768152	C	T	0.8628	-0.1395	0.0316	8.7e-06	19.4883	-4.7304e-05
Genus	Eubacterium fissicatena group	rs2733072	G	A	0.4652	0.1096	0.0228	1.49e-06	23.1074	7.54706e-06
Genus	Eubacterium fissicatena group	rs3771393	T	C	0.7157	-0.1308	0.0267	7.38e-07	23.999	-4.63327e-06
Genus	Eubacterium fissicatena group	rs6934739	A	G	0.2952	0.1115	0.0253	9.75e-06	19.4227	4.22298e-05
Genus	Eubacterium fissicatena group	rs7104872	G	A	0.1779	0.1386	0.0292	2.73e-06	22.53	1.70497e-05
Genus	Eubacterium hallii group	rs10501370	C	T	0.0527	-0.1156	0.0252	5.42e-06	21.0433	-2.63694e-05
Genus	Eubacterium hallii group	rs10798999	C	T	0.2157	0.0602	0.0127	2.61e-06	22.4691	7.06078e-06
Genus	Eubacterium hallii group	rs117748144	T	C	0.0427	-0.1266	0.0287	7.86e-06	19.4582	-3.87248e-05
Genus	Eubacterium hallii group	rs13116360	T	C	0.0626	0.1541	0.0297	2.94e-07	26.9211	2.43934e-06
Genus	Eubacterium hallii group	rs17074066	T	C	0.0915	-0.0814	0.0189	9.35e-06	18.5492	-2.82352e-05
Genus	Eubacterium hallii group	rs17474256	G	A	0.1233	0.0811	0.0185	9.45e-06	19.2176	2.94565e-05
Genus	Eubacterium hallii group	rs281379	A	G	0.4602	-0.05	0.0112	9.33e-06	19.9298	-1.85945e-05
Genus	Eubacterium hallii group	rs28584818	A	G	0.0686	0.1261	0.0269	4.43e-06	21.9748	2.45513e-05
Genus	Eubacterium hallii group	rs60254196	G	A	0.4592	0.0523	0.0112	2.7e-06	21.8056	6.15834e-06
Genus	Eubacterium hallii group	rs630939	C	T	0.3996	-0.0509	0.0114	9.16e-06	19.9354	-1.85895e-05
Genus	Eubacterium hallii group	rs6550770	C	T	0.9483	0.1981	0.0444	4.82e-06	19.9069	3.80159e-05
Genus	Eubacterium hallii group	rs74018587	C	T	0.0368	0.2089	0.0438	3.7e-06	22.7472	3.5164e-05
Genus	Eubacterium hallii group	rs78056098	G	T	0.3608	-0.0507	0.0114	8.29e-06	19.7791	-1.66264e-05
Genus	Eubacterium hallii group	rs949971	T	G	0.3837	-0.054	0.0116	3.29e-06	21.6706	-7.7e-06
Genus	Eubacterium nodatum group	rs10263623	C	T	0.1044	0.1935	0.0439	8.91e-06	19.4282	6.69917e-05
Genus	Eubacterium nodatum group	rs10458299	T	C	0.0805	-0.1878	0.042	8.37e-06	19.9937	-6.28556e-05
Genus	Eubacterium nodatum group	rs11006576	A	G	0.5129	-0.1102	0.0246	7.99e-06	20.0675	-3.53388e-05
Genus	Eubacterium nodatum group	rs113893692	C	T	0.0984	-0.1851	0.0404	5.76e-06	20.9918	-4.47619e-05
Genus	Eubacterium nodatum group	rs34297067	A	G	0.1392	-0.1869	0.0341	6.6e-08	30.0407	-7.41128e-07
Genus	Eubacterium nodatum group	rs61841040	G	T	0.166	0.1606	0.0342	3.56e-06	22.0515	2.52153e-05
Genus	Eubacterium nodatum group	rs6818880	G	A	0.5447	0.1101	0.0246	7.83e-06	20.0311	3.45369e-05
Genus	Eubacterium nodatum group	rs77910827	C	T	0.1034	0.2018	0.0414	9.05e-07	23.7597	8.67842e-06
Genus	Eubacterium nodatum group	rs7827125	C	T	0.2823	0.1223	0.0271	7.17e-06	20.3664	3.57182e-05
Genus	Eubacterium nodatum group	rs7880204	T	C	0.2475	-0.1255	0.0275	6.84e-06	20.8268	-3.57563e-05
Genus	Eubacterium nodatum group	rs9425984	T	C	0.2386	-0.1302	0.0292	7.21e-06	19.8818	-3.73278e-05
Genus	Eubacterium oxidoreducens group	rs12129908	A	C	0.5527	-0.0893	0.0198	5.8e-06	20.341	-2.10708e-05
Genus	Eubacterium oxidoreducens group	rs12423772	G	T	0.1501	0.141	0.0295	2.63e-06	22.8452	1.69434e-05
Genus	Eubacterium oxidoreducens group	rs2973294	G	T	0.4205	0.0924	0.0195	2.39e-06	22.453	9.91686e-06
Genus	Eubacterium oxidoreducens group	rs34561138	G	A	0.0586	0.2161	0.046	2.51e-06	22.0696	2.39416e-05
Genus	Eubacterium oxidoreducens group	rs440215	T	C	0.5378	-0.0933	0.0195	1.65e-06	22.8925	-7.04837e-06
Genus	Eubacterium rectale group	rs10248854	C	A	0.3598	-0.0528	0.0113	4.21e-06	21.8329	-9.70638e-06
Genus	Eubacterium rectale group	rs10797540	A	G	0.4344	0.0503	0.0108	3.53e-06	21.6914	7.70301e-06
Genus	Eubacterium rectale group	rs143694765	T	C	0.0944	0.087	0.0198	9.75e-06	19.3067	3.27538e-05
Genus	Eubacterium rectale group	rs2884897	A	G	0.0527	-0.1294	0.0289	6.44e-06	20.0481	-3.34136e-05
Genus	Eubacterium rectale group	rs314726	T	C	0.4573	0.0529	0.0109	1.38e-06	23.5537	3.43893e-06
Genus	Eubacterium rectale group	rs35398954	A	G	0.1213	-0.0901	0.0175	5.4e-07	26.5078	-2.57942e-06
Genus	Eubacterium rectale group	rs59427698	A	G	0.2028	-0.0576	0.0131	5.37e-06	19.3331	-1.19599e-05
Genus	Eubacterium rectale group	rs62547233	A	G	0.3072	0.0536	0.012	9.9e-06	19.9511	2.11737e-05
Genus	Eubacterium ruminantium group	rs10131724	C	A	0.9364	0.1998	0.0415	2.39e-06	23.179	2.2137e-05
Genus	Eubacterium ruminantium group	rs10923018	G	A	0.4722	0.0726	0.0161	6.8e-06	20.3339	2.00769e-05
Genus	Eubacterium ruminantium group	rs11637981	T	G	0.5159	0.0733	0.0161	5.44e-06	20.7279	1.65306e-05
Genus	Eubacterium ruminantium group	rs13025464	C	T	0.6173	0.0737	0.0164	6.97e-06	20.1952	2.07481e-05
Genus	Eubacterium ruminantium group	rs139749	C	T	0.3419	-0.0845	0.0172	8.59e-07	24.1355	-3.50377e-06
Genus	Eubacterium ruminantium group	rs16891896	G	A	0.0586	-0.1748	0.0391	2.38e-06	19.9862	-1.66295e-05
Genus	Eubacterium ruminantium group	rs17519472	C	T	0.1541	0.1078	0.0234	4.7e-06	21.223	2.15057e-05
Genus	Eubacterium ruminantium group	rs209813	G	A	0.166	-0.1035	0.0236	9.23e-06	19.2334	-3.67475e-05
Genus	Eubacterium ruminantium group	rs2116427	A	G	0.2565	0.0911	0.0182	4.67e-07	25.055	2.13186e-06
Genus	Eubacterium ruminantium group	rs2229917	A	G	0.0666	0.1535	0.0324	2.16e-06	22.4454	1.4884e-05
Genus	Eubacterium ruminantium group	rs2418654	C	T	0.4781	-0.0749	0.0166	6.17e-06	20.3586	-1.88168e-05
Genus	Eubacterium ruminantium group	rs2817174	C	T	0.4294	-0.0734	0.0164	7.87e-06	20.0311	-2.31423e-05
Genus	Eubacterium ruminantium group	rs57340348	T	C	0.2147	-0.0979	0.0212	4.93e-06	21.3252	-2.05851e-05
Genus	Eubacterium ruminantium group	rs606117	G	A	0.668	-0.0833	0.0181	4.82e-06	21.1803	-1.7008e-05
Genus	Eubacterium ruminantium group	rs6676699	T	G	0.7783	0.0888	0.0196	6.38e-06	20.5264	2.32582e-05
Genus	Eubacterium ruminantium group	rs7000472	G	A	0.6382	0.0762	0.0165	4.07e-06	21.3276	1.32288e-05
Genus	Eubacterium ruminantium group	rs72836424	C	T	0.0954	-0.1398	0.0301	2.62e-06	21.5715	-1.58022e-05
Genus	Eubacterium ruminantium group	rs73139629	A	C	0.1322	-0.1151	0.0248	5.36e-06	21.5401	-2.65777e-05
Genus	Eubacterium ventriosum group	rs11617697	A	G	0.0477	-0.1433	0.0286	7.22e-07	25.105	-5.19486e-06
Genus	Eubacterium ventriosum group	rs12964517	G	A	0.3161	0.0587	0.0123	2.08e-06	22.7754	5.56157e-06
Genus	Eubacterium ventriosum group	rs13082419	C	T	0.17	-0.0716	0.0161	9.56e-06	19.7776	-2.70754e-05
Genus	Eubacterium ventriosum group	rs16884680	G	T	0.1074	-0.0906	0.0192	1.74e-06	22.2666	-7.02039e-06
Genus	Eubacterium ventriosum group	rs35179274	C	T	0.2435	-0.0627	0.0138	5.76e-06	20.6432	-1.49107e-05
Genus	Eubacterium ventriosum group	rs3809430	T	C	0.3479	-0.0548	0.0118	3.55e-06	21.5674	-8.39144e-06
Genus	Eubacterium ventriosum group	rs57199565	T	C	0.2406	0.0783	0.016	7.97e-07	23.9488	2.98905e-06
Genus	Eubacterium ventriosum group	rs66746423	C	T	0.1561	0.0752	0.0165	6.11e-06	20.7715	1.90878e-05
Genus	Eubacterium ventriosum group	rs6704822	G	A	0.8837	-0.0739	0.0167	6.62e-06	19.5819	-1.91596e-05
Genus	Eubacterium ventriosum group	rs72783037	C	A	0.1869	0.0659	0.0144	6.55e-06	20.9433	1.80801e-05
Genus	Eubacterium ventriosum group	rs73615400	T	C	0.0905	-0.0956	0.0193	9.54e-07	24.5359	-4.47547e-06
Genus	Eubacterium ventriosum group	rs73849225	T	C	0.0795	0.0976	0.0224	5.21e-06	18.9847	1.93073e-05
Genus	Eubacterium ventriosum group	rs78250280	G	A	0.1491	0.075	0.0164	3.36e-06	20.9139	1.05406e-05
Genus	Eubacterium ventriosum group	rs876734	T	C	0.7107	0.0619	0.0133	2.89e-06	21.661	7.74992e-06
Genus	Eubacterium ventriosum group	rs9316536	T	G	0.1362	-0.0817	0.0183	7.84e-06	19.9316	-2.55335e-05
Genus	Eubacterium xylanophilum group	rs10140184	A	C	0.4125	0.0577	0.0126	4.96e-06	20.9706	1.20032e-05
Genus	Eubacterium xylanophilum group	rs10917203	A	C	0.335	0.0613	0.0131	3.15e-06	21.8967	8.45629e-06
Genus	Eubacterium xylanophilum group	rs112176119	C	T	0.0646	-0.1135	0.0246	3.33e-06	21.2873	-1.60913e-05
Genus	Eubacterium xylanophilum group	rs13239072	G	A	0.2753	0.0687	0.0143	1.82e-06	23.0803	5.77164e-06
Genus	Eubacterium xylanophilum group	rs17830032	G	A	0.0537	-0.1606	0.0311	2.39e-07	26.6668	-2.04712e-06
Genus	Eubacterium xylanophilum group	rs1999224	G	T	0.0885	-0.0949	0.0204	3.75e-06	21.6407	-1.54028e-05
Genus	Eubacterium xylanophilum group	rs2012708	G	A	0.6362	-0.0573	0.0127	6.53e-06	20.3564	-1.52335e-05
Genus	Eubacterium xylanophilum group	rs2213117	T	G	0.161	0.0878	0.0189	4.21e-06	21.5807	1.59541e-05
Genus	Eubacterium xylanophilum group	rs75586835	A	G	0.0666	-0.1145	0.0263	9.39e-06	18.9539	-4.07568e-05
Genus	Faecalibacterium	rs10927394	G	T	0.0268	-0.2323	0.0512	7.02e-06	20.5854	-6.71391e-05
Genus	Faecalibacterium	rs114946999	C	T	0.0984	-0.0862	0.019	5.7e-06	20.5829	-2.02264e-05
Genus	Faecalibacterium	rs11776390	T	C	0.0895	-0.0784	0.0172	6.4e-06	20.7766	-2.08497e-05
Genus	Faecalibacterium	rs1271565	C	T	0.2724	-0.0576	0.012	1.3e-06	23.04	-3.45047e-06
Genus	Faecalibacterium	rs12753492	A	C	0.1491	0.0641	0.015	8.8e-06	18.2614	2.06018e-05
Genus	Faecalibacterium	rs2835874	T	C	0.0696	-0.0866	0.0196	7.54e-06	19.522	-2.54943e-05
Genus	Faecalibacterium	rs6910935	G	A	0.9463	-0.1349	0.0277	1.38e-06	23.7173	-8.83052e-06
Genus	Faecalibacterium	rs75499067	C	T	0.0636	0.2276	0.0466	1.76e-06	23.8546	1.91112e-05
Genus	Faecalibacterium	rs79656633	T	C	0.1054	0.1456	0.0323	8.14e-06	20.3197	4.81652e-05
Genus	Faecalibacterium	rs9536330	T	C	0.4085	-0.0483	0.0108	5.33e-06	20.0008	-1.0298e-05
Genus	Family XIII AD3011 group	rs11126423	T	C	0.8867	-0.0904	0.0196	5.91e-06	21.2728	-2.27306e-05
Genus	Family XIII AD3011 group	rs11736617	G	A	0.1203	-0.0759	0.0172	9.02e-06	19.4727	-2.66627e-05
Genus	Family XIII AD3011 group	rs12812672	T	C	0.0736	-0.0961	0.0208	2.56e-06	21.3462	-1.0503e-05
Genus	Family XIII AD3011 group	rs149302	T	C	0.2127	-0.0646	0.0143	7.48e-06	20.4076	-1.97222e-05
Genus	Family XIII AD3011 group	rs16840310	G	A	0.6282	0.0608	0.0122	6.75e-07	24.8363	2.03856e-06
Genus	Family XIII AD3011 group	rs16940167	C	T	0.169	0.0733	0.016	3.91e-06	20.9879	1.20304e-05
Genus	Family XIII AD3011 group	rs17156849	G	A	0.0626	-0.1129	0.0245	4.19e-06	21.2352	-2.00907e-05
Genus	Family XIII AD3011 group	rs62029761	A	G	0.0676	0.1288	0.0276	3.89e-06	21.7778	2.18227e-05
Genus	Family XIII AD3011 group	rs62200412	C	T	0.171	-0.0801	0.0164	5.8e-07	23.8549	-2.2165e-06
Genus	Family XIII AD3011 group	rs72730932	C	A	0.164	-0.09	0.0177	6.89e-07	25.8546	-3.20649e-06
Genus	Family XIII AD3011 group	rs739451	C	T	0.1759	0.065	0.0148	7.88e-06	19.2887	1.97593e-05
Genus	Family XIII AD3011 group	rs9276029	A	G	0.168	-0.0811	0.0186	8.93e-06	19.0115	-2.75371e-05
Genus	Family XIII AD3011 group	rs9837139	A	G	0.0815	0.1075	0.024	8.71e-06	20.0629	3.75708e-05
Genus	Family XIII UCG001	rs112362903	A	G	0.0427	-0.149	0.0333	7.88e-06	20.0209	-4.70139e-05
Genus	Family XIII UCG001	rs12049454	T	C	0.3012	-0.0647	0.0134	1.17e-06	23.313	-3.52954e-06
Genus	Family XIII UCG001	rs1426266	C	T	0.7038	0.0666	0.0137	1.25e-06	23.6324	3.93479e-06
Genus	Family XIII UCG001	rs3842897	G	A	0.0646	-0.1126	0.0243	5.2e-06	21.4716	-2.51441e-05
Genus	Family XIII UCG001	rs62414802	C	T	0.2982	-0.0612	0.0135	4.29e-06	20.5511	-1.07913e-05
Genus	Family XIII UCG001	rs7119679	G	A	0.1501	-0.0809	0.0175	3.52e-06	21.3708	-1.21714e-05
Genus	Family XIII UCG001	rs76463770	A	G	0.0517	0.1931	0.042	3.77e-06	21.1381	3.07765e-05
Genus	Family XIII UCG001	rs8076666	G	A	0.8638	-0.0887	0.0198	8.02e-06	20.0686	-2.85526e-05
Genus	Flavonifractor	rs114873521	C	T	0.0765	-0.1301	0.0294	7.13e-06	19.5821	-3.63292e-05
Genus	Flavonifractor	rs11811696	T	C	0.1103	-0.1161	0.0241	2.07e-06	23.2076	-1.11548e-05
Genus	Flavonifractor	rs12030302	G	A	0.5089	0.0692	0.0137	5.61e-07	25.5136	1.98094e-06
Genus	Flavonifractor	rs34066017	A	G	0.2455	0.0764	0.016	1.52e-06	22.8006	5.29558e-06
Genus	Flavonifractor	rs806808	C	T	0.5239	-0.0667	0.0137	1.18e-06	23.7034	-3.7312e-06
Genus	Fusicatenibacter	rs10439674	A	G	0.2018	-0.0572	0.013	7.68e-06	19.36	-1.70095e-05
Genus	Fusicatenibacter	rs167879	T	C	0.833	0.066	0.0149	5.87e-06	19.6207	1.52029e-05
Genus	Fusicatenibacter	rs1864685	A	C	0.4652	-0.0495	0.0108	4.96e-06	21.0069	-1.03152e-05
Genus	Fusicatenibacter	rs2025938	G	A	0.0765	-0.0967	0.0205	2.99e-06	22.2508	-1.28669e-05
Genus	Fusicatenibacter	rs206581	A	G	0.2087	-0.0568	0.0128	8.96e-06	19.6914	-2.0043e-05
Genus	Fusicatenibacter	rs2132128	G	A	0.165	-0.0772	0.016	1.08e-06	23.2806	-3.88209e-06
Genus	Fusicatenibacter	rs3303	T	C	0.0765	-0.0954	0.0204	3.94e-06	21.8694	-1.64404e-05
Genus	Fusicatenibacter	rs4378146	A	C	0.2416	-0.0617	0.0125	7.2e-07	24.3641	-2.1647e-06
Genus	Fusicatenibacter	rs60254196	G	A	0.4592	0.0492	0.0109	5.47e-06	20.374	1.09663e-05
Genus	Fusicatenibacter	rs62187631	T	C	0.1402	-0.0711	0.0159	4.55e-06	19.9961	-1.29377e-05
Genus	Fusicatenibacter	rs62353480	A	G	0.171	-0.0701	0.0146	1.57e-06	23.0532	-5.07433e-06
Genus	Fusicatenibacter	rs6515626	G	A	0.0616	0.1416	0.0314	7.29e-06	20.3361	4.19844e-05
Genus	Fusicatenibacter	rs704418	C	T	0.8141	-0.0739	0.0151	7.77e-07	23.9516	-2.75062e-06
Genus	Fusicatenibacter	rs73103914	A	G	0.1779	-0.0597	0.0134	8.3e-06	19.849	-1.96708e-05
Genus	Fusicatenibacter	rs792108	C	T	0.6461	0.0508	0.0114	8.5e-06	19.8572	1.71487e-05
Genus	Fusicatenibacter	rs8028026	G	A	0.9085	0.0792	0.0181	8.06e-06	19.1467	2.44447e-05
Genus	Fusicatenibacter	rs8063430	T	C	0.0596	-0.104	0.0222	4.93e-06	21.9463	-2.25046e-05
Genus	Fusicatenibacter	rs9905659	G	A	0.1879	-0.0616	0.0137	7.31e-06	20.2172	-1.82074e-05
Genus	Gordonibacter	rs13412653	A	C	0.3539	0.1076	0.0239	8.61e-06	20.2688	3.75555e-05
Genus	Gordonibacter	rs16955299	G	A	0.0835	-0.1964	0.0434	6.37e-06	20.4788	-5.12407e-05
Genus	Gordonibacter	rs322296	G	A	0.1193	0.1787	0.0377	4.02e-06	22.4681	3.2281e-05
Genus	Gordonibacter	rs35042269	C	A	0.1889	-0.1803	0.0403	8.11e-06	20.0162	-5.85367e-05
Genus	Gordonibacter	rs3765837	T	G	0.0785	-0.1907	0.0434	7.17e-06	19.3073	-5.27985e-05
Genus	Gordonibacter	rs4596722	G	A	0.5239	-0.1029	0.0232	9.06e-06	19.6723	-3.66799e-05
Genus	Gordonibacter	rs71545975	A	G	0.173	-0.154	0.0339	7.04e-06	20.6368	-4.47472e-05
Genus	Gordonibacter	rs72714787	C	A	0.1044	0.1814	0.0377	1.43e-06	23.1522	1.20115e-05
Genus	Gordonibacter	rs72939513	A	G	0.0537	-0.214	0.0491	7.98e-06	18.9961	-6.488e-05
Genus	Gordonibacter	rs7294633	T	C	0.6491	-0.1287	0.025	3.44e-07	26.5019	-2.34663e-06
Genus	Gordonibacter	rs768830	A	G	0.8708	-0.1499	0.0333	7.76e-06	20.2635	-4.7142e-05
Genus	Haemophilus	rs10781340	A	G	0.834	-0.0949	0.0203	4.32e-06	21.8545	-1.79193e-05
Genus	Haemophilus	rs111582866	G	A	0.1014	-0.1243	0.026	1.27e-06	22.8558	-7.21608e-06
Genus	Haemophilus	rs35509	G	A	0.0785	0.1282	0.0269	2.01e-06	22.7128	1.17054e-05
Genus	Haemophilus	rs4822728	T	C	0.4374	0.0706	0.0151	3.48e-06	21.8603	1.07416e-05
Genus	Haemophilus	rs76022354	C	T	0.0328	0.2446	0.0506	1.83e-06	23.3675	2.09194e-05
Genus	Haemophilus	rs78909003	T	C	0.0497	-0.2463	0.0504	1.67e-06	23.8818	-1.96462e-05
Genus	Haemophilus	rs9328464	T	C	0.492	0.0723	0.0149	1.42e-06	23.5453	4.8346e-06
Genus	Haemophilus	rs9382510	C	T	0.2455	-0.0935	0.0173	7.12e-08	29.21	-3.88914e-07
Genus	Haemophilus	rs9895850	T	C	0.0497	-0.193	0.0417	2.14e-06	21.4211	-1.76947e-05
Genus	Holdemanella	rs12513188	G	A	0.2217	0.0904	0.0195	4.65e-06	21.4915	1.80683e-05
Genus	Holdemanella	rs17586763	T	C	0.0179	-0.2273	0.051	7.72e-06	19.8636	-6.97115e-05
Genus	Holdemanella	rs1926302	G	A	0.1531	-0.108	0.0231	7.5e-06	21.8587	-3.54111e-05
Genus	Holdemanella	rs34187114	C	A	0.166	-0.1045	0.0226	5.13e-06	21.3804	-2.29234e-05
Genus	Holdemanella	rs35228298	G	A	0.2465	0.0935	0.0203	7.3e-06	21.2144	2.89598e-05
Genus	Holdemanella	rs4541991	T	C	0.2356	-0.0927	0.0194	2.1e-06	22.8326	-8.88964e-06
Genus	Holdemanella	rs607782	C	T	0.6183	0.0854	0.0173	7.19e-07	24.3682	2.99254e-06
Genus	Holdemanella	rs62113381	T	C	0.159	-0.1054	0.0232	5.54e-06	20.6398	-2.41038e-05
Genus	Holdemanella	rs73011279	T	C	0.2078	-0.0962	0.0199	1.36e-06	23.3692	-6.11488e-06
Genus	Holdemanella	rs75764681	T	C	0.0626	-0.2831	0.0599	1.94e-06	22.3371	-2.45357e-05
Genus	Holdemanella	rs8113760	G	A	0.3519	0.079	0.0173	4.62e-06	20.8527	1.52216e-05
Genus	Holdemania	rs10885477	T	C	0.0616	-0.1351	0.0302	8.6e-06	20.0123	-4.6503e-05
Genus	Holdemania	rs11080063	G	A	0.4662	-0.0665	0.015	6.67e-06	19.6544	-1.74356e-05
Genus	Holdemania	rs111745969	A	G	0.0795	0.1207	0.0266	3.71e-06	20.5898	1.84401e-05
Genus	Holdemania	rs113593397	A	G	0.1024	-0.1289	0.0283	9.36e-06	20.7459	-5.006e-05
Genus	Holdemania	rs116500994	G	T	0.0517	-0.1376	0.0293	2.34e-06	22.0547	-1.42025e-05
Genus	Holdemania	rs12701617	A	G	0.4583	-0.0661	0.0149	9.52e-06	19.6802	-2.47684e-05
Genus	Holdemania	rs1867876	T	C	0.2942	0.0843	0.0162	2.74e-07	27.0785	1.25093e-06
Genus	Holdemania	rs4146507	C	T	0.2217	0.0795	0.0177	7.23e-06	20.1738	2.31912e-05
Genus	Holdemania	rs73139538	G	A	0.0527	-0.1486	0.0327	7.77e-06	20.651	-4.76882e-05
Genus	Holdemania	rs77293403	A	G	0.0457	0.1646	0.0342	1.77e-06	23.1637	1.34971e-05
Genus	Holdemania	rs80149660	C	T	0.0586	-0.233	0.0519	6.04e-06	20.1547	-5.67282e-05
Genus	Holdemania	rs9500080	C	T	0.2346	0.0927	0.0179	4.09e-07	26.8197	2.0337e-06
Genus	Holdemania	rs9529719	C	T	0.675	-0.074	0.016	5.97e-06	21.3906	-1.88999e-05
Genus	Holdemania	rs967319	T	C	0.2465	0.0789	0.0177	8.38e-06	19.8704	2.62759e-05
Genus	Howardella	rs10048062	C	T	0.1074	-0.1474	0.0337	8.59e-06	19.1309	-4.84458e-05
Genus	Howardella	rs12452946	A	G	0.501	-0.1058	0.0229	3.8e-06	21.3452	-1.71632e-05
Genus	Howardella	rs1484873	G	A	0.9314	0.2278	0.0463	2.56e-06	24.2073	2.82338e-05
Genus	Howardella	rs17167098	G	A	0.1133	-0.1694	0.0352	1.12e-06	23.1602	-8.78828e-06
Genus	Howardella	rs2154047	A	C	0.9324	0.1926	0.042	9.97e-06	21.0288	8.07599e-05
Genus	Howardella	rs36081916	T	C	0.1113	-0.1812	0.0403	4.7e-06	20.2165	-3.44344e-05
Genus	Howardella	rs3791893	A	G	0.1233	0.147	0.034	9.5e-06	18.6929	5.22093e-05
Genus	Howardella	rs609430	T	G	0.339	-0.112	0.0239	3.34e-06	21.9604	-1.64299e-05
Genus	Howardella	rs672217	G	A	0.1412	0.1641	0.035	3.52e-06	21.9827	2.53958e-05
Genus	Hungatella	rs10044993	A	C	0.8827	-0.1395	0.0317	8.07e-06	19.3656	-4.36022e-05
Genus	Hungatella	rs13128780	T	C	0.1451	-0.1497	0.0313	1.75e-06	22.8747	-1.19852e-05
Genus	Hungatella	rs13249325	T	G	0.3668	-0.1	0.0226	9.69e-06	19.5787	-3.79435e-05
Genus	Hungatella	rs17092615	G	A	0.1243	0.1522	0.0338	7.38e-06	20.2766	4.55508e-05
Genus	Hungatella	rs72759041	G	T	0.2346	-0.126	0.0282	3.86e-06	19.9638	-1.94192e-05
Genus	Intestinibacter	rs10805326	A	G	0.7217	-0.0775	0.014	3.55e-08	30.6441	-1.68619e-07
Genus	Intestinibacter	rs11109097	T	C	0.6879	-0.0624	0.0139	5.49e-06	20.153	-1.38079e-05
Genus	Intestinibacter	rs118030283	G	A	0.0378	-0.1518	0.0324	2.67e-06	21.951	-1.77937e-05
Genus	Intestinibacter	rs16938435	T	C	0.0606	-0.1122	0.0235	1.8e-06	22.7955	-9.20756e-06
Genus	Intestinibacter	rs2098844	T	C	0.5755	0.0575	0.0128	6.79e-06	20.1797	1.57573e-05
Genus	Intestinibacter	rs2702387	G	A	0.6481	-0.0609	0.0132	4.26e-06	21.2856	-1.10444e-05
Genus	Intestinibacter	rs4327025	G	A	0.1948	-0.081	0.0154	1.64e-07	27.6649	-7.35001e-07
Genus	Intestinibacter	rs447950	A	G	0.2992	0.0628	0.0137	5.64e-06	21.0125	1.48849e-05
Genus	Intestinibacter	rs478972	C	T	0.9404	0.1427	0.0297	1.82e-06	23.0853	1.19912e-05
Genus	Intestinibacter	rs6062862	A	G	0.0944	0.0925	0.0205	6.68e-06	20.3599	2.51608e-05
Genus	Intestinibacter	rs62430350	T	C	0.0577	0.1511	0.0351	6.84e-06	18.5317	3.83059e-05
Genus	Intestinibacter	rs68093214	C	T	0.2575	0.0662	0.015	9.26e-06	19.4775	2.38799e-05
Genus	Intestinibacter	rs6875660	C	T	0.1233	0.089	0.0194	3.06e-06	21.0463	1.14635e-05
Genus	Intestinibacter	rs893394	G	A	0.4195	0.0583	0.0131	7.85e-06	19.8059	1.81285e-05
Genus	Intestinibacter	rs9348442	C	T	0.0875	0.0991	0.0222	6.26e-06	19.927	2.47241e-05
Genus	Intestinimonas	rs10262702	T	C	0.1292	0.0918	0.0195	2.06e-06	22.1624	8.38217e-06
Genus	Intestinimonas	rs11258178	A	G	0.4145	0.0661	0.0134	6.98e-07	24.3329	2.24533e-06
Genus	Intestinimonas	rs12226153	A	G	0.0616	-0.1511	0.0307	5.12e-07	24.2244	-3.74815e-06
Genus	Intestinimonas	rs17067892	C	T	0.0765	0.1072	0.025	6.38e-06	18.3869	2.51509e-05
Genus	Intestinimonas	rs1859797	G	A	0.504	0.0604	0.0132	4.12e-06	20.9376	1.04206e-05
Genus	Intestinimonas	rs2276760	A	G	0.2197	-0.0685	0.0153	7.84e-06	20.0446	-2.15295e-05
Genus	Intestinimonas	rs2731794	C	T	0.0596	0.1206	0.0258	1.92e-06	21.8502	1.01189e-05
Genus	Intestinimonas	rs2930225	T	G	0.7416	-0.073	0.0153	1.35e-06	22.7647	-4.48692e-06
Genus	Intestinimonas	rs4113676	A	C	0.0616	-0.2185	0.049	7.42e-06	19.8843	-6.44756e-05
Genus	Intestinimonas	rs4784055	T	C	0.0557	-0.1753	0.0386	8.72e-07	20.6248	-6.30548e-06
Genus	Intestinimonas	rs62240188	G	A	0.0686	0.1301	0.0267	2.2e-06	23.7428	1.35913e-05
Genus	Intestinimonas	rs6934519	C	T	0.2753	0.0692	0.0151	8.57e-06	21.0019	2.49101e-05
Genus	Intestinimonas	rs716604	A	G	0.1879	0.0818	0.0166	8.57e-07	24.2823	3.4045e-06
Genus	Intestinimonas	rs7170984	T	C	0.2903	-0.0658	0.0141	2.98e-06	21.7778	-8.54056e-06
Genus	Intestinimonas	rs72982915	C	T	0.0457	0.1832	0.0403	4.91e-06	20.6653	3.71774e-05
Genus	Intestinimonas	rs9823439	C	T	0.5586	0.0582	0.0131	9.86e-06	19.738	2.26534e-05
Genus	Lachnoclostridium	rs1031599	T	G	0.9155	0.0786	0.0176	6.31e-06	19.9443	1.97834e-05
Genus	Lachnoclostridium	rs12566975	T	C	0.493	-0.0468	0.0106	9.57e-06	19.4931	-1.7461e-05
Genus	Lachnoclostridium	rs1528479	A	G	0.6302	0.0498	0.0112	9.64e-06	19.7707	1.89827e-05
Genus	Lachnoclostridium	rs1997204	C	T	0.9473	0.1081	0.0242	5.97e-06	19.9536	2.57544e-05
Genus	Lachnoclostridium	rs2385421	A	G	0.1044	0.0746	0.0181	7.14e-06	16.9871	1.80962e-05
Genus	Lachnoclostridium	rs3821998	C	A	0.0885	-0.0864	0.0193	6.72e-06	20.0407	-2.32716e-05
Genus	Lachnoclostridium	rs4738679	A	G	0.6352	0.052	0.0114	4.42e-06	20.8064	9.56429e-06
Genus	Lachnoclostridium	rs6112314	A	C	0.3966	-0.0562	0.0108	2.43e-07	27.0785	-7.396e-07
Genus	Lachnoclostridium	rs615997	T	C	0.499	0.0512	0.0106	2.03e-06	23.3307	4.8498e-06
Genus	Lachnoclostridium	rs62285313	A	G	0.0855	0.0864	0.0182	1.58e-06	22.5364	6.15298e-06
Genus	Lachnoclostridium	rs72829893	G	T	0.0656	0.1175	0.0268	5.58e-06	19.2223	2.52062e-05
Genus	Lachnoclostridium	rs78068103	A	G	0.0915	0.0886	0.0194	3.67e-06	20.8576	1.35642e-05
Genus	Lachnoclostridium	rs789029	C	T	0.1889	-0.0641	0.0138	3.75e-06	21.5754	-1.03724e-05
Genus	Lachnospiraceae FCS020 group	rs10093861	G	A	0.498	-0.0569	0.0121	3.06e-06	22.1133	-7.70047e-06
Genus	Lachnospiraceae FCS020 group	rs1254846	A	G	0.9085	-0.106	0.0233	5.6e-06	20.6966	-2.4571e-05
Genus	Lachnospiraceae FCS020 group	rs1363769	C	T	0.9672	0.2006	0.0449	1.58e-06	19.9604	1.26528e-05
Genus	Lachnospiraceae FCS020 group	rs2322265	C	T	0.2555	-0.0666	0.0142	5.21e-06	21.9974	-1.52656e-05
Genus	Lachnospiraceae FCS020 group	rs2862811	C	T	0.5457	-0.0565	0.0122	3.92e-06	21.4475	-9.50038e-06
Genus	Lachnospiraceae FCS020 group	rs35035870	T	C	0.0358	-0.1906	0.0414	2.62e-06	21.1956	-2.1169e-05
Genus	Lachnospiraceae FCS020 group	rs3999074	G	T	0.4781	-0.0551	0.0122	6.55e-06	20.3978	-1.47233e-05
Genus	Lachnospiraceae FCS020 group	rs4452603	T	G	0.2863	0.0604	0.0136	8.98e-06	19.724	2.13963e-05
Genus	Lachnospiraceae FCS020 group	rs7249113	G	A	0.2813	0.0679	0.0133	3.72e-07	26.0637	1.31668e-06
Genus	Lachnospiraceae FCS020 group	rs72793667	A	G	0.0835	-0.1169	0.0247	1.63e-06	22.3993	-8.53624e-06
Genus	Lachnospiraceae FCS020 group	rs9308097	G	A	0.5477	-0.0554	0.0124	7.47e-06	19.9607	-1.6521e-05
Genus	Lachnospiraceae FCS020 group	rs9788306	C	T	0.2843	-0.0628	0.0131	1.39e-06	22.9814	-4.01218e-06
Genus	Lachnospiraceae NC2004 group	rs117467633	T	C	0.0626	-0.1697	0.0383	9.13e-06	19.6321	-6.08344e-05
Genus	Lachnospiraceae NC2004 group	rs12127733	G	A	0.1779	0.1152	0.0246	3.11e-06	21.9298	1.57137e-05
Genus	Lachnospiraceae NC2004 group	rs12208226	C	A	0.1064	-0.1547	0.034	9.75e-06	20.7025	-6.24522e-05
Genus	Lachnospiraceae NC2004 group	rs12863463	G	A	0.0547	-0.1564	0.0345	6.04e-06	20.5511	-3.88274e-05
Genus	Lachnospiraceae NC2004 group	rs17067076	G	A	0.0765	-0.1546	0.0352	5.61e-06	19.2901	-3.34608e-05
Genus	Lachnospiraceae NC2004 group	rs1928659	T	C	0.2495	0.1025	0.0226	6.17e-06	20.5698	2.60177e-05
Genus	Lachnospiraceae NC2004 group	rs1929743	T	C	0.3121	0.0837	0.019	9.06e-06	19.4063	2.94324e-05
Genus	Lachnospiraceae NC2004 group	rs3756315	A	G	0.339	-0.0883	0.0188	3.33e-06	22.06	-1.2973e-05
Genus	Lachnospiraceae NC2004 group	rs6116753	G	A	0.2396	0.0995	0.0209	2.92e-06	22.6649	1.31701e-05
Genus	Lachnospiraceae ND3007 group	rs2861203	G	A	0.3191	0.0572	0.0127	7.37e-06	20.2854	1.71032e-05
Genus	Lachnospiraceae ND3007 group	rs72776675	T	C	0.175	-0.0647	0.0148	8.72e-06	19.1111	-2.15644e-05
Genus	Lachnospiraceae ND3007 group	rs9932954	A	G	0.4284	-0.0562	0.0116	1.25e-06	23.4724	-3.29787e-06
Genus	Lachnospiraceae NK4A136 group	rs10952110	G	T	0.4483	0.0488	0.011	9.08e-06	19.6813	1.74417e-05
Genus	Lachnospiraceae NK4A136 group	rs11263806	A	G	0.2783	-0.0525	0.0117	5.07e-06	20.1348	-1.07188e-05
Genus	Lachnospiraceae NK4A136 group	rs12611395	G	A	0.9105	0.0903	0.02	5.83e-06	20.3852	2.14635e-05
Genus	Lachnospiraceae NK4A136 group	rs160061	G	A	0.5318	-0.0514	0.0108	2.12e-06	22.6505	-4.93636e-06
Genus	Lachnospiraceae NK4A136 group	rs28540839	A	C	0.4871	0.0508	0.0111	9.34e-06	20.9451	1.98757e-05
Genus	Lachnospiraceae NK4A136 group	rs2880566	T	C	0.1879	0.06	0.0135	5.61e-06	19.7531	1.32978e-05
Genus	Lachnospiraceae NK4A136 group	rs4955932	T	C	0.3956	-0.0492	0.0109	7.05e-06	20.374	-1.41339e-05
Genus	Lachnospiraceae NK4A136 group	rs59805249	T	C	0.0905	0.0936	0.0208	9.45e-06	20.25	3.58231e-05
Genus	Lachnospiraceae NK4A136 group	rs68104925	T	C	0.3708	-0.0549	0.0115	2.37e-06	22.7902	-5.9306e-06
Genus	Lachnospiraceae NK4A136 group	rs7073658	G	T	0.5954	0.05	0.011	5.27e-06	20.6612	1.08885e-05
Genus	Lachnospiraceae NK4A136 group	rs73044693	A	G	0.0666	-0.1076	0.023	3.57e-06	21.8861	-1.68143e-05
Genus	Lachnospiraceae NK4A136 group	rs7616165	G	T	0.0368	-0.2305	0.0483	2.77e-06	22.7744	-2.90822e-05
Genus	Lachnospiraceae NK4A136 group	rs76193507	A	G	0.0567	-0.2297	0.05	2.93e-06	21.1048	-2.84079e-05
Genus	Lachnospiraceae NK4A136 group	rs7832116	A	G	0.1461	-0.0715	0.0152	3.57e-06	22.1271	-1.12961e-05
Genus	Lachnospiraceae NK4A136 group	rs954878	A	G	0.4503	-0.0521	0.0109	1.78e-06	22.8466	-4.2375e-06
Genus	Lachnospiraceae UCG001	rs12131224	C	T	0.1163	0.1171	0.0259	7.4e-06	20.4416	3.54269e-05
Genus	Lachnospiraceae UCG001	rs2050911	G	A	0.3042	0.0751	0.0154	1.11e-06	23.7815	3.9649e-06
Genus	Lachnospiraceae UCG001	rs2371284	C	T	0.7773	0.0762	0.017	7.56e-06	20.0915	2.31483e-05
Genus	Lachnospiraceae UCG001	rs437876	T	C	0.3728	0.0785	0.0145	7.17e-08	29.3092	3.29931e-07
Genus	Lachnospiraceae UCG001	rs4981345	T	C	0.3509	-0.0682	0.015	6.09e-06	20.6722	-1.71719e-05
Genus	Lachnospiraceae UCG001	rs573933	T	C	0.1024	-0.1079	0.0232	3.11e-06	21.6305	-1.45171e-05
Genus	Lachnospiraceae UCG001	rs62496417	T	G	0.2714	-0.0749	0.0166	5.88e-06	20.3586	-1.79323e-05
Genus	Lachnospiraceae UCG001	rs7341608	T	C	0.1899	-0.0785	0.0178	9.48e-06	19.4491	-2.89473e-05
Genus	Lachnospiraceae UCG001	rs74034332	G	A	0.0457	0.168	0.0383	3.33e-06	19.2407	2.1528e-05
Genus	Lachnospiraceae UCG001	rs78848836	A	G	0.0835	-0.1189	0.026	3.38e-06	20.913	-1.68091e-05
Genus	Lachnospiraceae UCG001	rs8104225	A	G	0.1491	0.0892	0.0198	8.04e-06	20.2955	2.91106e-05
Genus	Lachnospiraceae UCG001	rs9403580	C	T	0.1093	0.1078	0.023	3.47e-06	21.9676	1.64347e-05
Genus	Lachnospiraceae UCG001	rs985416	T	C	0.7942	-0.097	0.0182	1.46e-07	28.4054	-8.04555e-07
Genus	Lachnospiraceae UCG004	rs11128180	A	G	0.2237	0.0648	0.014	4.52e-06	21.4237	1.25498e-05
Genus	Lachnospiraceae UCG004	rs12072562	T	C	0.0517	0.1331	0.0304	7.07e-06	19.1694	3.60775e-05
Genus	Lachnospiraceae UCG004	rs12673420	G	A	0.4414	0.0554	0.0118	2.98e-06	22.0422	7.27798e-06
Genus	Lachnospiraceae UCG004	rs12747809	A	G	0.66	0.0622	0.0126	8.65e-07	24.3691	2.62226e-06
Genus	Lachnospiraceae UCG004	rs12894272	G	A	0.6998	-0.058	0.0125	4.34e-06	21.5296	-1.08389e-05
Genus	Lachnospiraceae UCG004	rs233486	G	A	0.8757	0.0799	0.0178	6.28e-06	20.149	2.02204e-05
Genus	Lachnospiraceae UCG004	rs2444793	T	C	0.5298	0.0542	0.0118	4.77e-06	21.0977	1.09089e-05
Genus	Lachnospiraceae UCG004	rs2726805	A	G	0.4085	0.0548	0.0121	6.3e-06	20.5112	1.41626e-05
Genus	Lachnospiraceae UCG004	rs2882478	G	A	0.4553	-0.0577	0.0118	1.21e-06	23.9104	-3.3387e-06
Genus	Lachnospiraceae UCG004	rs35182105	A	G	0.0726	-0.1097	0.0242	4.87e-06	20.5486	-2.19557e-05
Genus	Lachnospiraceae UCG004	rs6656451	T	C	0.5606	0.0544	0.0119	5.57e-06	20.898	1.26645e-05
Genus	Lachnospiraceae UCG004	rs7629954	A	G	0.0686	0.1084	0.0238	5.77e-06	20.7446	2.59502e-05
Genus	Lachnospira	rs56791201	C	T	0.5427	-0.0518	0.0111	2.93e-06	21.7778	-6.61061e-06
Genus	Lachnospiraceae UCG008	rs10741777	T	C	0.2614	-0.0974	0.0195	7.69e-07	24.9487	-3.73735e-06
Genus	Lachnospiraceae UCG008	rs10793103	T	C	0.6958	-0.0974	0.0181	9.35e-08	28.9575	-5.27426e-07
Genus	Lachnospiraceae UCG008	rs10801803	G	A	0.162	-0.117	0.0243	1.4e-06	23.1824	-7.59455e-06
Genus	Lachnospiraceae UCG008	rs13024781	T	C	0.503	-0.0799	0.0169	2.29e-06	22.3522	-8.17961e-06
Genus	Lachnospiraceae UCG008	rs57091572	A	G	0.1402	-0.1104	0.0236	2.86e-06	21.8834	-1.38191e-05
Genus	Lachnospiraceae UCG008	rs61944774	A	G	0.0577	0.1798	0.0394	6.34e-06	20.8251	4.74784e-05
Genus	Lachnospiraceae UCG008	rs62277846	C	T	0.2356	0.1023	0.0212	1.59e-06	23.2852	7.575e-06
Genus	Lachnospiraceae UCG008	rs67078837	T	C	0.4583	-0.0846	0.0171	7.68e-07	24.4765	-3.18061e-06
Genus	Lachnospiraceae UCG008	rs75356640	G	A	0.0885	0.1365	0.0303	9.83e-06	20.2946	5.44624e-05
Genus	Lachnospiraceae UCG008	rs955844	A	C	0.1998	0.1121	0.0228	1.81e-06	24.1736	9.8097e-06
Genus	Lachnospiraceae UCG010	rs10414815	C	T	0.8807	-0.1045	0.023	4.24e-06	20.6432	-1.82932e-05
Genus	Lachnospiraceae UCG010	rs11192447	A	G	0.0746	0.1266	0.0243	4.69e-07	27.1428	3.22323e-06
Genus	Lachnospiraceae UCG010	rs12346653	C	T	0.2744	0.0658	0.014	2.7e-06	22.09	7.84902e-06
Genus	Lachnospiraceae UCG010	rs17730011	G	A	0.2187	-0.0702	0.0157	7.85e-06	19.9929	-2.2035e-05
Genus	Lachnospiraceae UCG010	rs2833528	T	C	0.6392	0.0562	0.0128	9.92e-06	19.2776	2.14947e-05
Genus	Lachnospiraceae UCG010	rs336138	G	T	0.163	0.078	0.0172	7.48e-06	20.5652	2.39971e-05
Genus	Lachnospiraceae UCG010	rs4576377	C	A	0.6163	0.0572	0.0127	7.63e-06	20.2854	1.77066e-05
Genus	Lachnospiraceae UCG010	rs72894957	G	A	0.0477	0.2223	0.0486	5.68e-06	20.9222	5.28354e-05
Genus	Lachnospiraceae UCG010	rs74315802	G	T	0.1213	0.0867	0.0183	3.19e-06	22.4458	1.24158e-05
Genus	Lachnospiraceae UCG010	rs9981767	A	C	0.3161	0.0655	0.0132	9.96e-07	24.6226	3.21266e-06
Genus	Lactobacillus	rs12693845	C	T	0.3569	-0.0805	0.0177	8.96e-06	20.6845	-2.98386e-05
Genus	Lactobacillus	rs1530559	G	A	0.5676	0.0804	0.0178	4.93e-06	20.402	1.61736e-05
Genus	Lactobacillus	rs16861661	G	A	0.0497	-0.1831	0.0381	1.28e-06	23.0955	-1.08257e-05
Genus	Lactobacillus	rs62314653	C	A	0.0626	0.1877	0.0395	2.24e-06	22.5805	1.89879e-05
Genus	Lactobacillus	rs7399658	G	A	0.2157	-0.1071	0.0222	3.12e-06	23.2741	-1.55542e-05
Genus	Lactobacillus	rs768253	T	G	0.3907	-0.0792	0.0172	4.25e-06	21.2028	-1.42737e-05
Genus	Lactobacillus	rs77478751	A	G	0.0537	-0.2199	0.0476	7.33e-06	21.3421	-6.88013e-05
Genus	Lactobacillus	rs921925	A	C	0.2624	0.0985	0.0203	9.72e-07	23.544	4.5083e-06
Genus	Lactococcus	rs10417872	G	T	0.7416	-0.1183	0.0245	1.29e-06	23.3151	-7.11609e-06
Genus	Lactococcus	rs123059	C	T	0.7783	0.1367	0.0275	1.27e-06	24.7099	8.57972e-06
Genus	Lactococcus	rs12621813	G	A	0.2823	0.1084	0.024	6.61e-06	20.4003	2.92346e-05
Genus	Lactococcus	rs17168302	G	A	0.0656	0.1919	0.0425	6.29e-06	20.3879	4.92185e-05
Genus	Lactococcus	rs2293361	C	T	0.0646	-0.1992	0.0431	1.4e-06	21.3611	-1.19144e-05
Genus	Lactococcus	rs4766997	C	T	0.2962	0.1146	0.0238	2.06e-06	23.1854	1.0947e-05
Genus	Lactococcus	rs55910161	C	T	0.1352	0.1464	0.0307	2.36e-06	22.7408	1.57141e-05
Genus	Lactococcus	rs6674304	C	T	0.0686	0.2008	0.0442	6.18e-06	20.6387	5.12229e-05
Genus	Marvinbryantia	rs11620597	T	C	0.0527	0.1195	0.0272	7.8e-06	19.3018	3.59824e-05
Genus	Marvinbryantia	rs1187983	C	T	0.1223	-0.0935	0.0193	2.02e-06	23.4698	-8.86548e-06
Genus	Marvinbryantia	rs146541147	G	A	0.0706	0.1188	0.0268	6.86e-06	19.65	3.20282e-05
Genus	Marvinbryantia	rs2724813	G	A	0.7992	0.0841	0.0168	6.28e-07	25.0596	2.64704e-06
Genus	Marvinbryantia	rs2842896	C	T	0.5278	-0.0649	0.0131	7.25e-07	24.5441	-2.30972e-06
Genus	Marvinbryantia	rs2863363	G	A	0.6322	-0.0635	0.0136	3.11e-06	21.8007	-8.61062e-06
Genus	Marvinbryantia	rs3125832	A	C	0.2624	0.0679	0.015	5.03e-06	20.4907	1.39967e-05
Genus	Marvinbryantia	rs61884471	G	A	0.0845	0.1244	0.0248	1.01e-06	25.1616	6.32281e-06
Genus	Marvinbryantia	rs72948274	A	C	0.0577	-0.1264	0.0272	3.26e-06	21.5952	-1.77972e-05
Genus	Marvinbryantia	rs8006832	G	T	0.1113	-0.0952	0.0217	6.58e-06	19.2466	-2.41128e-05
Genus	Methanobrevibacter	rs10202904	G	T	0.5328	0.1128	0.0239	3.09e-06	22.2752	1.55281e-05
Genus	Methanobrevibacter	rs1334944	T	C	0.2853	0.1152	0.0255	7.61e-06	20.4091	3.57842e-05
Genus	Methanobrevibacter	rs4802933	G	A	0.8221	0.1356	0.0308	9.74e-06	19.3829	5.11997e-05
Genus	Methanobrevibacter	rs6776814	T	C	0.0895	-0.189	0.042	8.05e-06	20.25	-6.16187e-05
Genus	Methanobrevibacter	rs76029318	T	C	0.0646	0.2228	0.0454	1.08e-06	24.0834	1.15901e-05
Genus	Methanobrevibacter	rs894996	C	A	0.0716	0.2142	0.0456	3.82e-06	22.0653	3.61096e-05
Genus	Odoribacter	rs10093869	A	G	0.3757	-0.0578	0.0125	3.67e-06	21.3814	-9.0711e-06
Genus	Odoribacter	rs10423795	T	C	0.5934	-0.0551	0.0121	6.58e-06	20.7364	-1.50363e-05
Genus	Odoribacter	rs28417404	A	G	0.169	-0.0727	0.0161	3.68e-06	20.39	-1.09101e-05
Genus	Odoribacter	rs4793970	A	G	0.3012	-0.0576	0.0129	6.03e-06	19.9373	-1.38496e-05
Genus	Odoribacter	rs6856150	A	G	0.8817	-0.0882	0.0194	6.06e-06	20.6697	-2.20956e-05
Genus	Odoribacter	rs74553962	T	G	0.0626	0.1214	0.0264	9.49e-06	21.1461	4.87243e-05
Genus	Odoribacter	rs77779484	G	A	0.0586	-0.1335	0.0269	6.56e-07	24.6296	-4.31392e-06
Genus	Olsenella	rs1035588	A	G	0.3827	-0.1081	0.0237	4.86e-06	20.8044	-2.18598e-05
Genus	Olsenella	rs17148768	G	A	0.2117	0.1404	0.0296	2.2e-06	22.4984	1.38986e-05
Genus	Olsenella	rs2759329	A	G	0.66	0.1111	0.0237	3.43e-06	21.9751	1.67482e-05
Genus	Olsenella	rs35225860	A	G	0.0567	-0.2236	0.0482	3.87e-06	21.5204	-3.72446e-05
Genus	Olsenella	rs61090148	A	G	0.4225	-0.1048	0.0231	6.44e-06	20.5825	-2.77828e-05
Genus	Olsenella	rs62112538	C	T	0.0805	-0.1994	0.0407	1.19e-06	24.0028	-1.13911e-05
Genus	Olsenella	rs72691585	C	A	0.0686	-0.2491	0.0521	2.95e-06	22.8598	-3.35968e-05
Genus	Olsenella	rs7540303	C	T	0.4215	0.108	0.0236	5.32e-06	20.9423	2.40652e-05
Genus	Olsenella	rs8066522	A	G	0.6531	0.1065	0.024	9.7e-06	19.6914	4.06844e-05
Genus	Olsenella	rs9460691	C	A	0.2167	0.12	0.0269	7.28e-06	19.9002	3.47696e-05
Genus	Oscillibacter	rs11627628	T	C	0.0726	0.144	0.029	1.01e-06	24.6564	7.17205e-06
Genus	Oscillibacter	rs11990279	T	C	0.2396	-0.0825	0.018	4.94e-06	21.0069	-1.71227e-05
Genus	Oscillibacter	rs12649930	T	G	0.0944	0.1216	0.026	4.09e-06	21.8736	2.17574e-05
Genus	Oscillibacter	rs133832	A	C	0.3131	-0.0796	0.0162	1.15e-06	24.1433	-4.42016e-06
Genus	Oscillibacter	rs16866406	A	G	0.1392	0.0989	0.0209	3.08e-06	22.3924	1.3642e-05
Genus	Oscillibacter	rs16934185	A	G	0.1044	-0.1296	0.0282	4.38e-06	21.1209	-2.39785e-05
Genus	Oscillibacter	rs234108	A	G	0.4801	0.075	0.0153	9.16e-07	24.0292	3.30161e-06
Genus	Oscillibacter	rs36095275	C	T	0.3618	-0.0752	0.0157	1.4e-06	22.9423	-4.83073e-06
Genus	Oscillibacter	rs4506202	G	A	0.4841	0.0711	0.0152	3.21e-06	21.8802	9.98748e-06
Genus	Oscillibacter	rs61883564	A	G	0.1243	-0.1014	0.0221	3.39e-06	21.0519	-1.4473e-05
Genus	Oscillibacter	rs75453768	G	T	0.0865	0.1221	0.0269	5.35e-06	20.6028	2.69169e-05
Genus	Oscillibacter	rs761240	G	T	0.9334	0.1766	0.0389	2.04e-06	20.6102	1.48502e-05
Genus	Oscillibacter	rs9393920	G	A	0.5646	0.0745	0.0151	9.92e-07	24.3421	3.59796e-06
Genus	Oscillospira	rs12206468	G	A	0.0636	-0.133	0.027	1.04e-06	24.2647	-6.71259e-06
Genus	Oscillospira	rs12925026	T	C	0.0726	0.1356	0.0307	9.31e-06	19.5093	4.92585e-05
Genus	Oscillospira	rs1954532	C	T	0.7913	0.0826	0.0175	2.27e-06	22.2784	8.35449e-06
Genus	Oscillospira	rs28889936	A	C	0.1083	0.1141	0.0253	3.37e-06	20.339	1.56414e-05
Genus	Oscillospira	rs62422654	C	T	0.1471	0.0898	0.0198	6.47e-06	20.5694	2.39019e-05
Genus	Oscillospira	rs72866977	A	C	0.0696	-0.1306	0.0282	5.63e-06	21.4481	-3.15406e-05
Genus	Oscillospira	rs751183	C	T	0.7545	0.0774	0.0172	6.85e-06	20.25	2.14727e-05
Genus	Oscillospira	rs8076323	A	G	0.2575	0.0715	0.0157	5.61e-06	20.7402	1.66384e-05
Genus	Oxalobacter	rs10464997	G	A	0.1531	0.1377	0.0295	3.3e-06	21.7883	1.98016e-05
Genus	Oxalobacter	rs11108500	A	G	0.0765	-0.1991	0.0427	3.74e-06	21.7414	-3.23788e-05
Genus	Oxalobacter	rs111966731	T	C	0.0716	0.2131	0.0472	7.3e-06	20.3837	6.3419e-05
Genus	Oxalobacter	rs12002250	A	C	0.0596	0.2171	0.0466	1.42e-06	21.7044	1.33822e-05
Genus	Oxalobacter	rs1569853	T	C	0.1382	-0.1381	0.0297	3.65e-06	21.6209	-2.17967e-05
Genus	Oxalobacter	rs36057338	G	T	0.0755	0.2078	0.0421	8.8e-07	24.3628	8.91016e-06
Genus	Oxalobacter	rs3862635	C	T	0.0785	-0.1721	0.0394	9.19e-06	19.0796	-6.03526e-05
Genus	Oxalobacter	rs4428215	G	A	0.2604	0.1303	0.0242	7.51e-08	28.9907	5.67379e-07
Genus	Oxalobacter	rs6000536	C	T	0.2107	-0.131	0.0254	2.06e-07	26.5996	-1.43563e-06
Genus	Oxalobacter	rs6993398	G	A	0.1531	0.1272	0.0279	7.13e-06	20.7858	3.77028e-05
Genus	Oxalobacter	rs736744	T	C	0.5845	-0.1179	0.0211	2.57e-08	31.2221	-1.89208e-07
Genus	Parabacteroides	rs115602804	G	A	0.0666	0.1031	0.0223	1.93e-06	21.3751	8.50656e-06
Genus	Parabacteroides	rs4236095	A	G	0.8748	-0.0762	0.0157	1.93e-06	23.5565	-6.92872e-06
Genus	Parabacteroides	rs60884758	C	T	0.165	-0.0703	0.0142	5.71e-07	24.5095	-1.96769e-06
Genus	Parabacteroides	rs6657302	T	C	0.0517	-0.1045	0.0226	9.76e-06	21.3804	-4.36126e-05
Genus	Parabacteroides	rs7298818	C	T	0.0765	0.0889	0.0201	8.54e-06	19.5619	2.9703e-05
Genus	Paraprevotella	rs10842464	C	T	0.5815	0.0758	0.0173	6.6e-06	19.1976	1.92084e-05
Genus	Paraprevotella	rs140997932	T	C	0.0646	-0.1624	0.0354	2.11e-06	21.0458	-1.44233e-05
Genus	Paraprevotella	rs145020347	A	G	0.1392	-0.1247	0.0262	4.03e-06	22.6532	-2.27683e-05
Genus	Paraprevotella	rs17109926	A	G	0.1879	-0.0988	0.0216	6.75e-06	20.9222	-2.7906e-05
Genus	Paraprevotella	rs17785622	A	G	0.0596	0.2481	0.0524	1.93e-06	22.4177	2.14687e-05
Genus	Paraprevotella	rs2081023	A	G	0.1024	-0.1226	0.0237	2.64e-07	26.7599	-1.73224e-06
Genus	Paraprevotella	rs3008582	T	C	0.1322	0.1057	0.0227	4.36e-06	21.6819	1.99843e-05
Genus	Paraprevotella	rs3801748	G	A	0.3459	0.078	0.0172	5.2e-06	20.5652	1.66825e-05
Genus	Paraprevotella	rs4756632	G	T	0.0934	-0.1389	0.029	3.82e-06	22.9408	-2.43447e-05
Genus	Paraprevotella	rs4767113	C	T	0.2873	0.0882	0.0184	2.14e-06	22.9774	8.67388e-06
Genus	Paraprevotella	rs7240324	T	G	0.1909	-0.1023	0.0227	5.96e-06	20.3095	-2.47657e-05
Genus	Paraprevotella	rs9602779	A	C	0.173	-0.1067	0.022	6.93e-07	23.5225	-3.47865e-06
Genus	Paraprevotella	rs9900242	A	G	0.3608	-0.0853	0.0175	1.14e-06	23.7587	-4.62069e-06
Genus	Parasutterella	rs10899911	A	G	0.2724	-0.0717	0.0148	1.15e-06	23.4701	-3.87045e-06
Genus	Parasutterella	rs11715853	G	A	0.3141	-0.0663	0.0146	6.23e-06	20.6216	-1.70355e-05
Genus	Parasutterella	rs2090816	C	A	0.8429	-0.0841	0.0177	2.9e-06	22.5759	-1.10121e-05
Genus	Parasutterella	rs35055552	T	C	0.0775	0.1096	0.0235	3.35e-06	21.7513	1.59724e-05
Genus	Parasutterella	rs55877868	A	C	0.0964	-0.1045	0.0228	2.87e-06	21.0069	-1.26006e-05
Genus	Parasutterella	rs62273907	A	G	0.0497	0.2295	0.0502	5.88e-06	20.9006	5.6409e-05
Genus	Parasutterella	rs6809952	G	A	0.2734	-0.0685	0.0151	8.13e-06	20.5791	-2.29212e-05
Genus	Parasutterella	rs6828768	C	T	0.5	0.0637	0.0133	1.78e-06	22.9391	5.20195e-06
Genus	Parasutterella	rs7303158	C	T	0.4423	0.0647	0.0134	1.33e-06	23.313	4.01221e-06
Genus	Parasutterella	rs7311004	C	T	0.6243	0.0618	0.0136	5.92e-06	20.649	1.51091e-05
Genus	Parasutterella	rs7572229	A	G	0.5099	-0.0663	0.0133	6.32e-07	24.8499	-2.0825e-06
Genus	Parasutterella	rs78383039	T	C	0.0666	-0.1463	0.0297	1.57e-06	24.2647	-1.11468e-05
Genus	Parasutterella	rs8039785	G	T	0.5477	-0.0618	0.0133	3.62e-06	21.591	-9.6605e-06
Genus	Parasutterella	rs823424	G	A	0.2097	-0.0713	0.0157	4.95e-06	20.6243	-1.45581e-05
Genus	Peptococcus	rs10031059	C	T	0.7793	0.1212	0.0226	1.24e-07	28.76	8.64457e-07
Genus	Peptococcus	rs11001941	G	A	0.0676	-0.1956	0.0392	1.33e-06	24.8981	-1.29544e-05
Genus	Peptococcus	rs12069354	C	T	0.0666	0.1676	0.038	9.28e-06	19.4527	6.05107e-05
Genus	Peptococcus	rs2054133	A	G	0.5258	-0.0895	0.0188	2.14e-06	22.6637	-8.68156e-06
Genus	Peptococcus	rs36121075	A	G	0.1282	-0.1407	0.0306	6.99e-06	21.142	-4.1586e-05
Genus	Peptococcus	rs413827	G	A	0.2127	0.1102	0.0238	3.3e-06	21.4392	1.55932e-05
Genus	Peptococcus	rs5770862	T	C	0.0666	0.162	0.0357	3.22e-06	20.5918	2.1483e-05
Genus	Peptococcus	rs6918730	A	G	0.9026	-0.1353	0.029	1.15e-06	21.7671	-6.7737e-06
Genus	Peptococcus	rs7033353	G	T	0.5805	-0.0902	0.019	2.22e-06	22.5375	-9.026e-06
Genus	Peptococcus	rs72850165	T	C	0.1083	-0.1343	0.03	5.74e-06	20.0405	-3.08977e-05
Genus	Peptococcus	rs74592222	G	A	0.1173	0.138	0.0303	8.55e-06	20.7431	4.89496e-05
Genus	Peptococcus	rs77681628	C	T	0.0586	0.2003	0.0387	2.69e-07	26.788	2.88671e-06
Genus	Phascolarctobacterium	rs12618201	A	G	0.3469	0.0642	0.0138	3.38e-06	21.6427	9.39276e-06
Genus	Phascolarctobacterium	rs1264476	G	T	0.8002	-0.0767	0.0166	4.3e-06	21.3489	-1.40822e-05
Genus	Phascolarctobacterium	rs56069061	G	A	0.1014	-0.1113	0.0231	1.87e-06	23.2149	-9.66348e-06
Genus	Phascolarctobacterium	rs56157888	A	C	0.17	0.0955	0.0194	1.09e-06	24.2328	5.04503e-06
Genus	Phascolarctobacterium	rs74540770	G	A	0.0646	-0.121	0.0259	3.6e-06	21.8259	-1.90147e-05
Genus	Phascolarctobacterium	rs75882962	T	C	0.167	0.0969	0.0191	3.19e-07	25.7384	1.5912e-06
Genus	Phascolarctobacterium	rs7982713	G	A	0.2286	0.0727	0.0163	9.72e-06	19.8927	2.81141e-05
Genus	Prevotella7	rs118038478	A	G	0.0755	0.2057	0.0469	7.85e-06	19.2364	6.21238e-05
Genus	Prevotella7	rs12124567	A	G	0.2624	-0.1213	0.0275	9.49e-06	19.4561	-4.47933e-05
Genus	Prevotella7	rs12195431	T	C	0.0785	0.1965	0.0442	8.73e-06	19.7643	6.78091e-05
Genus	Prevotella7	rs2240542	C	T	0.2575	0.1209	0.0262	4.84e-06	21.2936	2.49202e-05
Genus	Prevotella7	rs2918132	T	C	0.6322	0.1146	0.0255	6.42e-06	20.1971	2.97193e-05
Genus	Prevotella7	rs430270	A	C	0.2008	0.1392	0.0297	2.87e-06	21.9667	1.75516e-05
Genus	Prevotella7	rs57404562	C	A	0.1799	0.1555	0.0316	6.22e-07	24.2151	4.68422e-06
Genus	Prevotella7	rs79263163	A	C	0.1849	-0.144	0.0315	7.51e-06	20.898	-4.51999e-05
Genus	Prevotella7	rs9426434	T	C	0.2734	-0.1237	0.0279	9.72e-06	19.6576	-4.72712e-05
Genus	Prevotella7	rs9608249	A	G	0.171	-0.1582	0.0336	2.07e-06	22.1684	-1.45191e-05
Genus	Prevotella7	rs9959718	G	A	0.2495	0.133	0.0275	1.9e-06	23.3904	1.18215e-05
Genus	Prevotella9	rs111509883	T	C	0.0845	0.1711	0.0348	1.24e-06	24.1736	1.02575e-05
Genus	Prevotella9	rs11685699	C	T	0.0825	-0.1414	0.0296	2.03e-06	22.82	-1.31006e-05
Genus	Prevotella9	rs117271932	A	G	0.0467	0.2081	0.044	2.82e-06	22.3686	2.62537e-05
Genus	Prevotella9	rs12648235	T	C	0.1571	0.0786	0.0178	7.39e-06	19.4987	2.26518e-05
Genus	Prevotella9	rs1304512	G	A	0.2187	0.0762	0.0166	5.29e-06	21.0714	1.69877e-05
Genus	Prevotella9	rs2104588	C	T	0.8807	-0.1056	0.0238	8.13e-06	19.6867	-3.38032e-05
Genus	Prevotella9	rs2495052	A	G	0.1789	0.0839	0.0189	8.97e-06	19.7061	2.9661e-05
Genus	Prevotella9	rs2683313	G	A	0.6918	0.0725	0.0152	1.69e-06	22.7504	5.57499e-06
Genus	Prevotella9	rs4968431	G	T	0.3638	0.064	0.0144	8.58e-06	19.7531	2.16936e-05
Genus	Prevotella9	rs7237249	C	T	0.1352	-0.0824	0.0182	8.93e-06	20.498	-3.01662e-05
Genus	Prevotella9	rs72815774	T	C	0.0706	-0.1762	0.0393	8.78e-06	20.1014	-6.21952e-05
Genus	Prevotella9	rs746764	T	C	0.173	-0.0916	0.0193	2.04e-06	22.5256	-8.41845e-06
Genus	Prevotella9	rs7976209	T	C	0.167	-0.0871	0.0198	7.28e-06	19.3511	-2.45406e-05
Genus	Prevotella9	rs9428102	A	G	0.2366	-0.0779	0.0176	4.62e-06	19.5907	-1.41013e-05
Genus	Prevotella9	rs9613013	G	A	0.1451	0.0918	0.0203	6.1e-06	20.45	2.29032e-05
Genus	Rikenellaceae RC9 gut group	rs12501673	A	G	0.325	0.1164	0.0262	6.29e-06	19.738	2.89026e-05
Genus	Rikenellaceae RC9 gut group	rs17032291	T	C	0.1412	-0.1696	0.0368	6.61e-06	21.2401	-4.76227e-05
Genus	Rikenellaceae RC9 gut group	rs17582787	A	G	0.1292	-0.1577	0.034	3.55e-06	21.5132	-2.40877e-05
Genus	Rikenellaceae RC9 gut group	rs2074881	T	C	0.1789	-0.1422	0.0324	9.45e-06	19.2623	-5.1769e-05
Genus	Rikenellaceae RC9 gut group	rs2900503	T	G	0.829	0.1723	0.0327	1.55e-07	27.7636	1.48294e-06
Genus	Rikenellaceae RC9 gut group	rs2998141	C	T	0.7783	0.1363	0.0293	4.42e-06	21.64	2.60739e-05
Genus	Rikenellaceae RC9 gut group	rs4270579	A	G	0.6958	0.118	0.0271	5.46e-06	18.9594	2.44303e-05
Genus	Rikenellaceae RC9 gut group	rs4717843	G	T	0.3618	-0.1194	0.0261	4.72e-06	20.928	-2.35887e-05
Genus	Rikenellaceae RC9 gut group	rs7712231	A	G	0.165	0.1563	0.035	7.97e-06	19.9426	4.96854e-05
Genus	Rikenellaceae RC9 gut group	rs80309088	G	A	0.1292	0.1741	0.0383	4.56e-06	20.6633	3.2809e-05
Genus	Rikenellaceae RC9 gut group	rs9887954	G	A	0.4364	-0.1148	0.0249	4.81e-06	21.2562	-2.34748e-05
Genus	Romboutsia	rs10279978	A	G	0.3479	-0.0622	0.0128	1.17e-06	23.6135	-3.4369e-06
Genus	Romboutsia	rs11221428	T	C	0.1551	-0.0727	0.0158	6.49e-06	21.1716	-1.99785e-05
Genus	Romboutsia	rs16843578	C	T	0.0825	-0.0875	0.0197	5.08e-06	19.728	-1.75382e-05
Genus	Romboutsia	rs28603357	T	C	0.0636	-0.2149	0.0475	8.52e-06	20.4685	-7.49535e-05
Genus	Romboutsia	rs34302036	G	A	0.5855	-0.055	0.0121	5.88e-06	20.6612	-1.33637e-05
Genus	Romboutsia	rs61841503	G	A	0.1372	0.0929	0.0171	4e-08	29.5148	2.19354e-07
Genus	Romboutsia	rs62504452	A	G	0.166	-0.071	0.0157	4.66e-06	20.4511	-1.35329e-05
Genus	Romboutsia	rs7109293	A	G	0.0924	0.0919	0.0206	6.98e-06	19.902	2.55328e-05
Genus	Romboutsia	rs75200530	T	G	0.0467	-0.1906	0.0421	5.07e-06	20.4966	-3.96135e-05
Genus	Romboutsia	rs75987356	G	A	0.0686	-0.1296	0.028	6.71e-06	21.4237	-3.72608e-05
Genus	Romboutsia	rs77702691	A	G	0.1024	-0.0944	0.0209	7.37e-06	20.401	-2.83871e-05
Genus	Romboutsia	rs9389266	T	G	0.169	0.0723	0.0162	9.38e-06	19.918	2.70157e-05
Genus	Romboutsia	rs9567264	C	T	0.3201	0.058	0.0127	5.76e-06	20.8568	1.39357e-05
Genus	Roseburia	rs12740451	T	C	0.1252	0.0698	0.0154	7.34e-06	20.5433	2.105e-05
Genus	Roseburia	rs16910295	T	C	0.0606	-0.098	0.021	2.91e-06	21.7778	-1.24212e-05
Genus	Roseburia	rs2160994	C	T	0.6203	-0.0551	0.0112	9.7e-07	24.2029	-2.58714e-06
Genus	Roseburia	rs2943022	T	C	0.4602	0.0494	0.0107	4.11e-06	21.315	8.65534e-06
Genus	Roseburia	rs302266	T	C	0.1203	-0.0777	0.0173	8.13e-06	20.172	-2.54853e-05
Genus	Roseburia	rs329182	T	C	0.1571	0.069	0.0153	5.9e-06	20.3383	1.65594e-05
Genus	Roseburia	rs55858165	A	C	0.0775	0.1793	0.0405	9.99e-06	19.5998	7.02146e-05
Genus	Roseburia	rs57466170	C	T	0.0865	0.0741	0.0172	8.3e-06	18.5601	2.283e-05
Genus	Roseburia	rs6445851	A	G	0.5994	0.0497	0.0108	3.53e-06	21.177	7.43063e-06
Genus	Roseburia	rs6930661	C	T	0.0755	-0.0962	0.0205	2.48e-06	22.0213	-1.05075e-05
Genus	Roseburia	rs75326254	C	T	0.0636	-0.1046	0.0231	7.5e-06	20.504	-3.21708e-05
Genus	Roseburia	rs78753150	A	C	0.0586	0.0969	0.0214	9.98e-06	20.5031	3.96555e-05
Genus	Roseburia	rs9300744	C	T	0.2386	-0.0588	0.0126	4.75e-06	21.7778	-1.21651e-05
Genus	Ruminiclostridium5	rs10827477	A	G	0.3151	-0.0547	0.0115	2.19e-06	22.6245	-5.42051e-06
Genus	Ruminiclostridium5	rs113753996	T	C	0.1372	0.0821	0.0174	3.99e-06	22.2632	1.45859e-05
Genus	Ruminiclostridium5	rs1223978	C	T	0.5199	-0.0484	0.0108	8.16e-06	20.0837	-1.58639e-05
Genus	Ruminiclostridium5	rs1492620	T	C	0.0805	-0.0831	0.018	3.53e-06	21.3136	-1.25044e-05
Genus	Ruminiclostridium5	rs2482038	C	A	0.4384	0.0519	0.0109	1.7e-06	22.6716	4.00063e-06
Genus	Ruminiclostridium5	rs2791343	T	C	0.34	0.0517	0.0113	5.54e-06	20.9326	1.19909e-05
Genus	Ruminiclostridium5	rs2833828	G	A	0.4533	0.049	0.0109	6.82e-06	20.2087	1.35067e-05
Genus	Ruminiclostridium5	rs4955951	A	G	0.0924	-0.0714	0.0166	9.96e-06	18.5004	-2.63129e-05
Genus	Ruminiclostridium5	rs6121460	G	A	0.0805	0.0933	0.0199	2.64e-06	21.9815	1.08286e-05
Genus	Ruminiclostridium5	rs79968837	A	G	0.0686	-0.095	0.0194	1.15e-06	23.9797	-5.23956e-06
Genus	Ruminiclostridium5	rs8053158	G	A	0.8797	0.0741	0.0159	5.9e-06	21.7191	1.89907e-05
Genus	Ruminiclostridium6	rs10829821	T	C	0.0855	-0.0976	0.0216	3.47e-06	20.417	-1.38293e-05
Genus	Ruminiclostridium6	rs116969552	A	G	0.0358	-0.1668	0.0377	9.16e-06	19.5753	-5.98177e-05
Genus	Ruminiclostridium6	rs11992182	A	C	0.2883	0.0625	0.0138	4.65e-06	20.5117	1.19224e-05
Genus	Ruminiclostridium6	rs2548459	C	T	0.4702	0.0555	0.0123	6.4e-06	20.3599	1.44637e-05
Genus	Ruminiclostridium6	rs35362464	C	A	0.1511	0.072	0.0165	8.99e-06	19.0413	2.46501e-05
Genus	Ruminiclostridium6	rs61060922	T	G	0.0447	0.1591	0.0322	1.09e-06	24.4134	8.46749e-06
Genus	Ruminiclostridium6	rs663262	C	T	0.9483	0.135	0.0311	3.39e-06	18.8429	1.72469e-05
Genus	Ruminiclostridium6	rs67479537	T	C	0.0795	0.119	0.0265	9.3e-06	20.1652	4.46337e-05
Genus	Ruminiclostridium6	rs71414120	T	G	0.0765	0.2009	0.0406	1.08e-06	24.4854	1.06253e-05
Genus	Ruminiclostridium6	rs72991535	T	G	0.0596	0.1356	0.0295	4.95e-06	21.1288	2.83641e-05
Genus	Ruminiclostridium6	rs73176030	T	C	0.3181	0.0587	0.0132	7.29e-06	19.7755	1.69248e-05
Genus	Ruminiclostridium6	rs77193512	A	G	0.167	0.0737	0.0153	1.3e-06	23.2034	4.44624e-06
Genus	Ruminiclostridium6	rs792058	G	A	0.4274	0.0554	0.0125	8.58e-06	19.6426	1.86735e-05
Genus	Ruminiclostridium6	rs79968172	G	A	0.0557	0.1161	0.0243	1.66e-06	22.8272	8.79879e-06
Genus	Ruminiclostridium6	rs9555756	A	C	0.1243	-0.0804	0.0177	7.1e-06	20.6332	-2.35565e-05
Genus	Ruminiclostridium9	rs12040548	G	T	0.3111	0.057	0.0122	3.15e-06	21.8288	7.83872e-06
Genus	Ruminiclostridium9	rs6082461	C	A	0.7932	-0.0586	0.0131	4.87e-06	20.0103	-1.14212e-05
Genus	Ruminiclostridium9	rs7137760	C	T	0.4145	0.0508	0.0112	7.07e-06	20.5727	1.47776e-05
Genus	Ruminiclostridium9	rs74303178	T	C	0.3201	0.0533	0.0119	7.92e-06	20.0614	1.69373e-05
Genus	Ruminiclostridium9	rs78191726	T	C	0.0905	0.0945	0.021	7.58e-06	20.25	2.90106e-05
Genus	Ruminiclostridium9	rs918449	G	A	0.9304	0.0951	0.0197	2.56e-06	23.3039	1.13469e-05
Genus	Ruminiclostridium9	rs9522712	T	C	0.1451	0.07	0.0155	4.66e-06	20.3954	1.3306e-05
Genus	Ruminiclostridium9	rs9809789	C	T	0.168	-0.0717	0.016	8.72e-06	20.0816	-2.5111e-05
Genus	Ruminococcaceae NK4A214 group	rs11241747	T	C	0.6093	-0.0534	0.012	6.59e-06	19.8025	-1.39372e-05
Genus	Ruminococcaceae NK4A214 group	rs11586410	G	A	0.1342	-0.0863	0.017	3.66e-07	25.7706	-1.62797e-06
Genus	Ruminococcaceae NK4A214 group	rs12642039	C	T	0.6342	0.0553	0.0119	3.43e-06	21.5952	8.19231e-06
Genus	Ruminococcaceae NK4A214 group	rs12731	A	G	0.4513	-0.0528	0.0115	4.87e-06	21.0801	-1.08409e-05
Genus	Ruminococcaceae NK4A214 group	rs13087692	G	T	0.6948	-0.0575	0.0126	8.69e-06	20.8255	-2.0812e-05
Genus	Ruminococcaceae NK4A214 group	rs136761	A	G	0.5706	0.0588	0.0119	8.15e-07	24.4152	2.34005e-06
Genus	Ruminococcaceae NK4A214 group	rs147475196	A	G	0.0775	-0.1338	0.0295	4.72e-06	20.5716	-2.59834e-05
Genus	Ruminococcaceae NK4A214 group	rs35559912	T	C	0.0656	-0.0925	0.0204	4.89e-06	20.56	-1.85996e-05
Genus	Ruminococcaceae NK4A214 group	rs4814689	C	T	0.0666	-0.1083	0.0231	4.55e-06	21.9803	-2.16622e-05
Genus	Ruminococcaceae NK4A214 group	rs5994253	A	G	0.1461	-0.0811	0.0158	2.35e-07	26.3468	-1.00426e-06
Genus	Ruminococcaceae NK4A214 group	rs62027366	T	C	0.2296	0.0615	0.0138	6.58e-06	19.8606	1.6074e-05
Genus	Ruminococcaceae NK4A214 group	rs6681678	T	C	0.9503	0.1002	0.024	9.05e-06	17.4306	3.16125e-05
Genus	Ruminococcaceae NK4A214 group	rs7573569	T	C	0.0716	0.1077	0.0234	3.23e-06	21.1836	1.47383e-05
Genus	Ruminococcaceae UCG002	rs10916131	C	T	0.1382	-0.0693	0.0147	2.87e-06	22.2245	-8.84051e-06
Genus	Ruminococcaceae UCG002	rs10927423	C	A	0.1829	-0.0714	0.0148	8.5e-07	23.2741	-2.82501e-06
Genus	Ruminococcaceae UCG002	rs10964441	G	A	0.0527	-0.1491	0.0345	7.45e-06	18.6774	-4.14935e-05
Genus	Ruminococcaceae UCG002	rs113147300	A	G	0.1322	-0.0758	0.0165	7.69e-06	21.1043	-2.46035e-05
Genus	Ruminococcaceae UCG002	rs11607472	A	G	0.1074	-0.078	0.0176	7.19e-06	19.641	-2.20301e-05
Genus	Ruminococcaceae UCG002	rs116974815	C	A	0.0577	-0.1897	0.0397	2.03e-06	22.8325	-1.75852e-05
Genus	Ruminococcaceae UCG002	rs11750293	G	T	0.2813	-0.0578	0.0121	1.76e-06	22.8184	-4.64254e-06
Genus	Ruminococcaceae UCG002	rs12463378	A	G	0.4175	-0.0522	0.0112	2.96e-06	21.7223	-6.71271e-06
Genus	Ruminococcaceae UCG002	rs15256	C	T	0.0865	0.0732	0.0168	9.46e-06	18.9847	2.62927e-05
Genus	Ruminococcaceae UCG002	rs55793120	T	C	0.0507	0.1374	0.0274	4.81e-07	25.1462	3.32379e-06
Genus	Ruminococcaceae UCG002	rs57079348	T	G	0.1213	-0.0766	0.0173	7.22e-06	19.6049	-2.16851e-05
Genus	Ruminococcaceae UCG002	rs6542556	G	A	0.6551	-0.051	0.0114	7.86e-06	20.0139	-1.60455e-05
Genus	Ruminococcaceae UCG002	rs6793778	T	C	0.7376	0.0559	0.0125	9.81e-06	19.9988	2.19338e-05
Genus	Ruminococcaceae UCG002	rs7120052	A	C	0.1759	0.0625	0.0136	1.97e-06	21.1194	5.20065e-06
Genus	Ruminococcaceae UCG002	rs7155595	C	A	0.3091	0.057	0.0117	1.15e-06	23.7344	3.11158e-06
Genus	Ruminococcaceae UCG002	rs7249614	G	A	0.6153	0.0493	0.0111	9.07e-06	19.7264	1.76414e-05
Genus	Ruminococcaceae UCG002	rs76847269	A	G	0.0567	0.1635	0.0356	5.17e-06	21.0929	3.56594e-05
Genus	Ruminococcaceae UCG002	rs77564310	A	C	0.1789	-0.0713	0.0141	3.29e-07	25.5706	-1.19965e-06
Genus	Ruminococcaceae UCG002	rs79016051	C	T	0.0905	-0.0888	0.0189	2.34e-06	22.0751	-9.17406e-06
Genus	Ruminococcaceae UCG002	rs882348	A	G	0.1064	-0.08	0.0179	5.45e-06	19.9744	-1.74177e-05
Genus	Ruminococcaceae UCG003	rs10490280	C	T	0.2177	-0.0672	0.0143	4.16e-06	22.0834	-1.23469e-05
Genus	Ruminococcaceae UCG003	rs11243416	T	C	0.1014	-0.0926	0.0191	1.67e-06	23.5047	-7.26963e-06
Genus	Ruminococcaceae UCG003	rs11613919	G	T	0.2127	0.0728	0.0156	1.63e-06	21.7778	5.16848e-06
Genus	Ruminococcaceae UCG003	rs16959793	A	C	0.2803	-0.0625	0.0131	2.22e-06	22.7624	-6.31657e-06
Genus	Ruminococcaceae UCG003	rs2523124	C	T	0.6024	0.0547	0.0121	5.78e-06	20.4364	1.29226e-05
Genus	Ruminococcaceae UCG003	rs3013089	G	A	0.3847	-0.0551	0.012	4.38e-06	21.0834	-1.01765e-05
Genus	Ruminococcaceae UCG003	rs4452755	A	C	0.3052	-0.0634	0.0135	3.29e-06	22.0552	-9.20081e-06
Genus	Ruminococcaceae UCG003	rs4532474	G	A	0.1491	0.0769	0.017	4.82e-06	20.4623	1.5169e-05
Genus	Ruminococcaceae UCG003	rs646327	G	A	0.4682	0.0587	0.0118	7.83e-07	24.7464	2.27479e-06
Genus	Ruminococcaceae UCG003	rs6759615	A	G	0.0696	0.1025	0.02	7.86e-07	26.2656	4.23218e-06
Genus	Ruminococcaceae UCG003	rs73341549	T	C	0.0507	-0.1699	0.0319	1.51e-07	28.3665	-1.45548e-06
Genus	Ruminococcaceae UCG003	rs78720113	A	G	0.0696	-0.1153	0.025	7.59e-06	21.2705	-3.72288e-05
Genus	uminococcaceae UCG004	rs10976229	T	G	0.1412	0.096	0.0215	7.04e-06	19.9373	2.69488e-05
Genus	uminococcaceae UCG004	rs11961899	G	A	0.2714	-0.0708	0.0161	9.18e-06	19.3381	-2.51374e-05
Genus	uminococcaceae UCG004	rs12125734	G	T	0.0865	0.134	0.0257	2.09e-07	27.1859	1.52274e-06
Genus	uminococcaceae UCG004	rs2248146	T	C	0.3221	0.0689	0.0154	8.2e-06	20.0169	2.26183e-05
Genus	uminococcaceae UCG004	rs3800154	A	C	0.2207	-0.0798	0.0178	6.12e-06	20.0986	-1.96313e-05
Genus	uminococcaceae UCG004	rs511258	G	A	0.2634	-0.0757	0.0162	4.52e-06	21.8354	-1.49426e-05
Genus	uminococcaceae UCG004	rs550351	A	C	0.4404	0.0786	0.018	9.43e-06	19.0678	2.8266e-05
Genus	uminococcaceae UCG004	rs6769553	A	G	0.2843	0.085	0.0157	7.91e-08	29.3115	3.94152e-07
Genus	uminococcaceae UCG004	rs7569771	A	G	0.2167	-0.0759	0.017	8.12e-06	19.9336	-2.45705e-05
Genus	uminococcaceae UCG004	rs872501	G	A	0.1272	0.1161	0.0259	5.81e-06	20.0939	2.71083e-05
Genus	uminococcaceae UCG004	rs9818949	T	G	0.7813	-0.086	0.0189	5.39e-06	20.7049	-1.91951e-05
Genus	Ruminococcaceae UCG005	rs10873449	C	T	0.831	-0.0655	0.0144	4.11e-06	20.6899	-1.11396e-05
Genus	Ruminococcaceae UCG005	rs10937802	A	G	0.9026	-0.0756	0.0168	8.17e-06	20.25	-2.50149e-05
Genus	Ruminococcaceae UCG005	rs10950694	C	T	0.5765	-0.0578	0.0114	4.3e-07	25.7067	-1.27783e-06
Genus	Ruminococcaceae UCG005	rs114279581	A	G	0.0477	-0.1466	0.0316	3.22e-06	21.5226	-2.03196e-05
Genus	Ruminococcaceae UCG005	rs12288512	A	G	0.1799	0.0666	0.0144	3.1e-06	21.3906	8.83261e-06
Genus	Ruminococcaceae UCG005	rs12458218	T	C	0.1769	0.0677	0.0145	2.41e-06	21.7992	7.11338e-06
Genus	Ruminococcaceae UCG005	rs2893871	G	A	0.1521	-0.0736	0.0155	3.54e-06	22.5472	-1.17491e-05
Genus	Ruminococcaceae UCG005	rs34781347	G	A	0.0596	0.1887	0.0386	6.05e-07	23.8984	5.45665e-06
Genus	Ruminococcaceae UCG005	rs55793120	T	C	0.0507	0.1215	0.028	7.37e-06	18.8294	3.37218e-05
Genus	Ruminococcaceae UCG005	rs72776570	C	A	0.0825	0.0871	0.0197	5.36e-06	19.5481	1.82523e-05
Genus	Ruminococcaceae UCG005	rs7449320	C	A	0.2207	0.0599	0.0131	4.81e-06	20.9079	1.20479e-05
Genus	Ruminococcaceae UCG005	rs7555878	G	A	0.7197	-0.0587	0.0125	2.81e-06	22.0524	-7.27495e-06
Genus	Ruminococcaceae UCG005	rs7586445	G	A	0.1262	0.0782	0.0176	8.81e-06	19.7419	2.7202e-05
Genus	Ruminococcaceae UCG005	rs898577	C	T	0.9453	0.123	0.0287	7.46e-06	18.3673	3.37069e-05
Genus	Ruminococcaceae UCG009	rs12508214	C	T	0.3509	-0.0775	0.0169	4.75e-06	21.0296	-1.5483e-05
Genus	Ruminococcaceae UCG009	rs138460696	A	G	0.1064	0.1393	0.0316	9.81e-06	19.4325	5.31103e-05
Genus	Ruminococcaceae UCG009	rs1550196	A	G	0.8827	-0.1308	0.0262	1.13e-06	24.9237	-7.36765e-06
Genus	Ruminococcaceae UCG009	rs2058609	G	A	0.6859	-0.0816	0.0175	3.12e-06	21.7422	-1.10708e-05
Genus	Ruminococcaceae UCG009	rs2192926	A	G	0.2366	-0.089	0.0193	4.88e-06	21.265	-1.84716e-05
Genus	Ruminococcaceae UCG009	rs4079028	C	T	0.1938	0.0916	0.0199	3.28e-06	21.1877	1.27316e-05
Genus	Ruminococcaceae UCG009	rs4708333	T	G	0.3022	-0.084	0.0175	1.56e-06	23.04	-6.03832e-06
Genus	Ruminococcaceae UCG009	rs6952765	G	A	0.4612	0.0732	0.0167	8.13e-06	19.2127	2.28676e-05
Genus	Ruminococcaceae UCG009	rs758191	T	G	0.0636	0.177	0.0375	9.01e-06	22.2784	7.10578e-05
Genus	Ruminococcaceae UCG009	rs78410648	A	G	0.0974	0.121	0.0277	9.67e-06	19.0814	4.46531e-05
Genus	Ruminococcaceae UCG009	rs9558661	T	C	0.1869	-0.0898	0.0201	7.01e-06	19.96	-2.51296e-05
Genus	Ruminococcaceae UCG010	rs12597105	A	G	0.7227	-0.0671	0.0144	4.87e-06	21.713	-1.41906e-05
Genus	Ruminococcaceae UCG010	rs2820282	C	A	0.5477	0.0592	0.0126	2.85e-06	22.0751	7.44902e-06
Genus	Ruminococcaceae UCG010	rs682403	A	G	0.4761	-0.0588	0.0125	2.37e-06	22.1276	-6.16723e-06
Genus	Ruminococcaceae UCG010	rs6958419	C	T	0.4891	-0.0586	0.0125	2.84e-06	21.9773	-7.3151e-06
Genus	Ruminococcaceae UCG010	rs73218807	G	A	0.0577	-0.1662	0.0368	6.43e-06	20.397	-4.35952e-05
Genus	Ruminococcaceae UCG010	rs7441445	T	C	0.5646	0.057	0.0127	6.8e-06	20.1438	1.56155e-05
Genus	Ruminococcaceae UCG011	rs10274562	C	T	0.3519	0.1109	0.0245	6.5e-06	20.4895	2.95397e-05
Genus	Ruminococcaceae UCG011	rs12636310	G	A	0.2177	0.1327	0.0282	2.81e-06	22.1434	1.6514e-05
Genus	Ruminococcaceae UCG011	rs12724320	C	T	0.2753	-0.1209	0.0249	1.52e-06	23.5751	-8.6647e-06
Genus	Ruminococcaceae UCG011	rs1416041	A	C	0.1342	-0.1823	0.034	7.04e-08	28.7485	-7.37912e-07
Genus	Ruminococcaceae UCG011	rs2729556	T	C	0.501	0.1091	0.0234	3.19e-06	21.7379	1.51308e-05
Genus	Ruminococcaceae UCG011	rs4490371	T	C	0.331	-0.1118	0.0249	7.75e-06	20.1597	-3.49347e-05
Genus	Ruminococcaceae UCG011	rs79113084	C	T	0.1551	-0.1522	0.0318	2.06e-06	22.9074	-1.43644e-05
Genus	Ruminococcaceae UCG011	rs9729514	G	A	0.8976	-0.1849	0.0395	2.37e-06	21.9119	-1.92042e-05
Genus	Ruminococcaceae UCG013	rs11581881	C	T	0.1809	0.0661	0.0145	4.73e-06	20.781	1.29945e-05
Genus	Ruminococcaceae UCG013	rs12189346	G	A	0.163	0.0685	0.0146	1.68e-06	22.0128	5.06647e-06
Genus	Ruminococcaceae UCG013	rs12336782	T	C	0.0815	-0.0856	0.0189	8.6e-06	20.5128	-3.02014e-05
Genus	Ruminococcaceae UCG013	rs12485353	G	A	0.1789	-0.0608	0.0131	4.19e-06	21.5409	-1.09752e-05
Genus	Ruminococcaceae UCG013	rs12781711	C	T	0.3131	-0.0656	0.0117	2.55e-08	31.4366	-1.05174e-07
Genus	Ruminococcaceae UCG013	rs16918863	A	C	0.0606	0.1115	0.024	4.15e-06	21.5838	1.99747e-05
Genus	Ruminococcaceae UCG013	rs2730183	G	A	0.4642	-0.0489	0.011	8.44e-06	19.7621	-1.63123e-05
Genus	Ruminococcaceae UCG013	rs4385846	T	G	0.7932	-0.0598	0.0132	6.46e-06	20.5236	-1.58569e-05
Genus	Ruminococcaceae UCG013	rs75088940	T	C	0.0934	-0.0943	0.0201	2.55e-06	22.0106	-1.05856e-05
Genus	Ruminococcaceae UCG013	rs76973485	G	T	0.0368	0.195	0.0418	3.35e-06	21.7629	2.84332e-05
Genus	Ruminococcaceae UCG013	rs9313055	T	C	0.0686	0.1051	0.0234	9.55e-06	20.1731	4.04957e-05
Genus	Ruminococcaceae UCG014	rs10495392	T	C	0.8807	0.0825	0.0187	9.96e-06	19.4637	3.19866e-05
Genus	Ruminococcaceae UCG014	rs10791168	G	A	0.8161	0.0665	0.015	9.76e-06	19.6544	2.5513e-05
Genus	Ruminococcaceae UCG014	rs10941294	C	T	0.0686	-0.1221	0.026	2.4e-06	22.0539	-1.29253e-05
Genus	Ruminococcaceae UCG014	rs115777838	T	C	0.0537	-0.1884	0.0387	4.62e-07	23.6995	-4.12565e-06
Genus	Ruminococcaceae UCG014	rs12638134	T	G	0.3897	0.0583	0.012	1.21e-06	23.6034	3.33011e-06
Genus	Ruminococcaceae UCG014	rs34402072	C	T	0.1918	-0.0688	0.0156	9.8e-06	19.4504	-2.62285e-05
Genus	Ruminococcaceae UCG014	rs56105232	G	A	0.0726	0.1393	0.0299	2.91e-06	21.705	1.75968e-05
Genus	Ruminococcaceae UCG014	rs72809222	T	C	0.2515	0.0672	0.014	2.41e-06	23.04	7.46275e-06
Genus	Ruminococcaceae UCG014	rs853612	A	G	0.4026	-0.0528	0.0119	9.75e-06	19.6867	-2.02694e-05
Genus	Ruminococcaceae UCG014	rs995642	C	T	0.326	0.06	0.0126	1.9e-06	22.6757	5.17006e-06
Genus	Ruminococcus gauvreauii group	rs10931481	A	G	0.6889	-0.061	0.013	3.38e-06	22.0178	-9.07926e-06
Genus	Ruminococcus gauvreauii group	rs12079579	A	G	0.0726	0.0955	0.0213	5.04e-06	20.1024	1.93514e-05
Genus	Ruminococcus gauvreauii group	rs12539819	C	T	0.0954	0.1107	0.0241	4.49e-06	21.099	2.09742e-05
Genus	Ruminococcus gauvreauii group	rs1391597	C	T	0.3807	0.059	0.0125	1.86e-06	22.2784	4.88966e-06
Genus	Ruminococcus gauvreauii group	rs2047242	A	G	0.2972	-0.0676	0.0134	2.46e-07	25.4498	-8.4644e-07
Genus	Ruminococcus gauvreauii group	rs2166943	C	A	0.5616	-0.0567	0.0123	5.28e-06	21.2499	-1.27234e-05
Genus	Ruminococcus gauvreauii group	rs289410	A	G	0.7316	0.0655	0.0139	2.27e-06	22.2051	6.60313e-06
Genus	Ruminococcus gauvreauii group	rs431418	G	A	0.8807	0.0947	0.021	5.54e-06	20.3358	2.13379e-05
Genus	Ruminococcus gauvreauii group	rs71386687	T	G	0.0596	0.121	0.0239	2.91e-07	25.6316	1.80503e-06
Genus	Ruminococcus gauvreauii group	rs73802842	C	A	0.1431	0.0737	0.017	7.48e-06	18.7948	2.07222e-05
Genus	Ruminococcus gauvreauii group	rs9870933	G	A	0.5915	-0.0622	0.0126	8.49e-07	24.3691	-2.57376e-06
Genus	Ruminococcus gnavus group	rs11597105	A	G	0.1123	0.1147	0.0251	6.95e-06	20.8824	3.32934e-05
Genus	Ruminococcus gnavus group	rs11864644	T	C	0.0706	-0.1398	0.0318	5.01e-06	19.3268	-2.70729e-05
Genus	Ruminococcus gnavus group	rs12136548	C	T	0.2913	0.0902	0.0196	3.1e-06	21.1788	1.1844e-05
Genus	Ruminococcus gnavus group	rs12989336	G	A	0.3052	-0.0847	0.0188	7.12e-06	20.2979	-2.44819e-05
Genus	Ruminococcus gnavus group	rs13163520	G	A	0.1809	-0.1274	0.0234	5.61e-08	29.642	-4.23711e-07
Genus	Ruminococcus gnavus group	rs2909242	A	C	0.6143	0.091	0.0184	7.41e-07	24.4595	3.29866e-06
Genus	Ruminococcus gnavus group	rs3124783	G	A	0.8797	0.116	0.0249	2.67e-06	21.7029	1.34436e-05
Genus	Ruminococcus gnavus group	rs4388134	T	C	0.7545	0.0905	0.0204	9.12e-06	19.6805	3.2487e-05
Genus	Ruminococcus gnavus group	rs62167033	T	C	0.0706	0.1853	0.0396	3.5e-06	21.8958	2.8401e-05
Genus	Ruminococcus gnavus group	rs78399089	T	C	0.0825	0.1444	0.0327	6.63e-06	19.5002	3.73379e-05
Genus	Ruminococcus gnavus group	rs934940	A	C	0.1849	-0.105	0.023	2.74e-06	20.8412	-1.1992e-05
Genus	Ruminococcus torques group	rs10904297	A	G	0.0298	-0.1678	0.039	2.69e-06	18.5121	-1.67121e-05
Genus	Ruminococcus torques group	rs10967781	C	A	0.3181	0.0508	0.0113	8.37e-06	20.2102	1.71866e-05
Genus	Ruminococcus torques group	rs12434631	A	G	0.1402	0.0747	0.0153	2.77e-06	23.8374	9.86482e-06
Genus	Ruminococcus torques group	rs1475330	C	T	0.6988	-0.0523	0.0118	8.13e-06	19.6444	-1.67056e-05
Genus	Ruminococcus torques group	rs35866622	T	C	0.4404	-0.0612	0.0109	2.21e-08	31.5246	-8.52753e-08
Genus	Ruminococcus torques group	rs4073731	T	C	0.1759	0.0652	0.0142	4.05e-06	21.0823	1.1134e-05
Genus	Ruminococcus torques group	rs77034621	T	G	0.0527	-0.1516	0.0336	6.07e-06	20.3573	-3.74661e-05
Genus	Ruminococcus1	rs10167839	A	G	0.3439	0.052	0.0116	8.09e-06	20.0951	1.69072e-05
Genus	Ruminococcus1	rs11783695	G	T	0.1511	-0.0734	0.0161	4.73e-06	20.7845	-1.4432e-05
Genus	Ruminococcus1	rs17781867	C	T	0.0924	0.0999	0.0212	1.96e-06	22.2054	8.69581e-06
Genus	Ruminococcus1	rs3819978	C	T	0.0586	-0.115	0.026	8.74e-06	19.5636	-3.93267e-05
Genus	Ruminococcus1	rs6105066	T	C	0.2495	-0.0607	0.0134	5.06e-06	20.5195	-1.26048e-05
Genus	Ruminococcus1	rs6493760	T	C	0.6034	-0.0535	0.0116	3.38e-06	21.2712	-7.69294e-06
Genus	Ruminococcus1	rs7117576	A	G	0.0885	0.083	0.0171	6.48e-07	23.5594	2.53424e-06
Genus	Ruminococcus1	rs7583465	C	T	0.3767	0.0528	0.0113	2.56e-06	21.8329	5.90222e-06
Genus	Ruminococcus1	rs78572139	G	A	0.0706	0.125	0.0279	5.23e-06	20.073	2.62454e-05
Genus	Ruminococcus1	rs78613526	G	A	0.0427	0.1675	0.0368	5.11e-06	20.7173	3.54649e-05
Genus	Ruminococcus2	rs12406309	A	C	0.1909	-0.0632	0.0142	9.79e-06	19.8088	-2.45125e-05
Genus	Ruminococcus2	rs12986628	T	C	0.7873	-0.0666	0.014	2.14e-06	22.6304	-6.45075e-06
Genus	Ruminococcus2	rs1819812	G	T	0.1163	0.0842	0.0185	5.28e-06	20.7148	1.84186e-05
Genus	Ruminococcus2	rs2368224	T	G	0.0477	0.1996	0.0438	3.63e-06	20.767	3.00934e-05
Genus	Ruminococcus2	rs2846589	T	G	0.5457	-0.0522	0.0116	7.59e-06	20.25	-1.6046e-05
Genus	Ruminococcus2	rs2997412	G	A	0.7197	0.0568	0.0122	4.22e-06	21.6759	1.03913e-05
Genus	Ruminococcus2	rs4400279	A	G	0.3638	0.0546	0.012	5.8e-06	20.7025	1.31121e-05
Genus	Ruminococcus2	rs4799823	C	T	0.1392	0.0837	0.0182	5.4e-06	21.1499	1.91187e-05
Genus	Ruminococcus2	rs55707116	C	A	0.1024	0.0866	0.0189	8.01e-06	20.9948	2.91268e-05
Genus	Ruminococcus2	rs58681734	A	G	0.1511	0.0724	0.0161	4.18e-06	20.2221	1.22397e-05
Genus	Ruminococcus2	rs61791565	T	C	0.3688	-0.0524	0.0117	6.79e-06	20.0581	-1.42732e-05
Genus	Ruminococcus2	rs75140805	T	G	0.1581	0.0837	0.0176	3.95e-06	22.6165	1.49547e-05
Genus	Ruminococcus2	rs7635831	G	A	0.2932	0.0618	0.0129	1.98e-06	22.9508	5.6167e-06
Genus	Ruminococcus2	rs7693984	G	A	0.0825	-0.1028	0.0235	9.42e-06	19.136	-3.70617e-05
Genus	Ruminococcus2	rs78120384	A	G	0.0726	-0.1928	0.0392	3.31e-07	24.1903	-3.0875e-06
Genus	Sellimonas	rs113379006	T	C	0.168	-0.1628	0.0357	7.21e-06	20.7956	-4.88193e-05
Genus	Sellimonas	rs13417181	T	C	0.2157	0.1665	0.0338	7.62e-07	24.2658	6.15735e-06
Genus	Sellimonas	rs2016057	C	A	0.6093	0.1259	0.0256	1.03e-06	24.1864	6.27284e-06
Genus	Sellimonas	rs2187447	A	C	0.0606	0.2435	0.0528	3.98e-06	21.2682	4.12233e-05
Genus	Sellimonas	rs2371572	A	C	0.5487	0.1273	0.0251	4.46e-07	25.7223	2.92081e-06
Genus	Sellimonas	rs41816	A	G	0.2515	0.1322	0.0291	8.39e-06	20.6384	4.57825e-05
Genus	Sellimonas	rs4600608	G	A	0.7614	0.1372	0.0302	4.95e-06	20.6393	2.80339e-05
Genus	Sellimonas	rs553697	C	T	0.838	0.1538	0.0339	6.13e-06	20.5832	3.88114e-05
Genus	Sellimonas	rs56203279	T	C	0.33	-0.124	0.0269	3.72e-06	21.249	-1.96035e-05
Genus	Senegalimassilia	rs10036909	C	T	0.0696	0.1855	0.0401	8.05e-06	21.3993	6.39101e-05
Genus	Senegalimassilia	rs11787826	C	A	0.4284	0.0813	0.0171	2.63e-06	22.6042	9.66641e-06
Genus	Senegalimassilia	rs1990708	A	C	0.1262	-0.1096	0.0248	8.91e-06	19.5307	-3.81449e-05
Genus	Senegalimassilia	rs2017373	C	T	0.3738	0.0782	0.0177	9.5e-06	19.5194	2.90019e-05
Genus	Senegalimassilia	rs7225245	A	G	0.5417	-0.0792	0.017	4.18e-06	21.7046	-1.43709e-05
Genus	Slackia	rs10409783	G	A	0.7167	-0.0951	0.0211	7.7e-06	20.314	-2.97507e-05
Genus	Slackia	rs12440440	A	G	0.3091	0.0902	0.0191	2.63e-06	22.3021	1.05813e-05
Genus	Slackia	rs16894137	C	T	0.1431	-0.1228	0.0263	2.71e-06	21.8014	-1.45105e-05
Genus	Slackia	rs35156985	T	C	0.0636	-0.1557	0.0348	8.06e-06	20.0179	-5.02426e-05
Genus	Slackia	rs4492265	G	A	0.6899	0.0906	0.0192	2.41e-06	22.2666	9.72365e-06
Genus	Slackia	rs8901	C	T	0.3708	0.0935	0.0187	6.07e-07	25	2.83773e-06
Genus	Streptococcus	rs10028567	C	T	0.0815	-0.0921	0.0192	7.3e-06	23.01	-3.09406e-05
Genus	Streptococcus	rs10448310	A	G	0.4304	-0.0518	0.0111	3.31e-06	21.7778	-7.46796e-06
Genus	Streptococcus	rs11110281	T	C	0.0676	-0.1375	0.0227	2.58e-09	36.6905	-2.60319e-08
Genus	Streptococcus	rs11720390	G	A	0.0746	0.107	0.0228	3.59e-06	22.0241	1.69202e-05
Genus	Streptococcus	rs11764382	A	G	0.1909	-0.0695	0.0144	1.29e-06	23.294	-4.17685e-06
Genus	Streptococcus	rs17708276	A	G	0.1282	-0.0794	0.0171	3.04e-06	21.56	-1.04081e-05
Genus	Streptococcus	rs1918540	A	G	0.7475	-0.0596	0.0128	2.44e-06	21.6807	-6.30579e-06
Genus	Streptococcus	rs2370083	G	T	0.0885	-0.0817	0.0186	9.75e-06	19.2938	-3.07379e-05
Genus	Streptococcus	rs57646748	G	A	0.0676	-0.0908	0.02	5.48e-06	20.6116	-2.0512e-05
Genus	Streptococcus	rs6806351	T	C	0.2087	-0.0634	0.0137	4.94e-06	21.416	-1.34148e-05
Genus	Streptococcus	rs71481756	T	G	0.0994	0.0931	0.0208	6.51e-06	20.0342	2.42847e-05
Genus	Streptococcus	rs7916711	A	G	0.0646	0.1029	0.0217	2.72e-06	22.486	1.25871e-05
Genus	Subdoligranulum	rs10065321	T	C	0.3678	-0.0513	0.0108	2.1e-06	22.5625	-4.86132e-06
Genus	Subdoligranulum	rs10497836	T	C	0.7197	0.0524	0.0119	8.38e-06	19.3896	1.70284e-05
Genus	Subdoligranulum	rs1667315	G	A	0.4374	0.0485	0.0107	6.72e-06	20.5455	1.33924e-05
Genus	Subdoligranulum	rs2114677	C	T	0.0557	-0.1042	0.0231	2.72e-06	20.3475	-1.15339e-05
Genus	Subdoligranulum	rs2171249	C	T	0.0736	0.1067	0.0233	4.51e-06	20.9709	2.01831e-05
Genus	Subdoligranulum	rs3761728	G	T	0.7575	0.0543	0.0119	3.87e-06	20.8212	8.75078e-06
Genus	Subdoligranulum	rs4347804	G	A	0.9583	-0.1661	0.0357	2.18e-06	21.6473	-1.56769e-05
Genus	Subdoligranulum	rs6555306	C	T	0.8777	0.0741	0.0155	2.81e-06	22.8546	9.51762e-06
Genus	Subdoligranulum	rs75158211	T	C	0.1113	-0.0723	0.0159	7.52e-06	20.6768	-2.24838e-05
Genus	Subdoligranulum	rs76528319	G	T	0.0398	-0.1433	0.0311	7.41e-06	21.2311	-4.50886e-05
Genus	Sutterella	rs1145877	G	A	0.841	0.0735	0.0162	7.2e-06	20.5847	2.17868e-05
Genus	Sutterella	rs11591622	T	G	0.2157	-0.0688	0.0151	6.5e-06	20.7598	-1.85676e-05
Genus	Sutterella	rs13173038	A	G	0.2207	-0.0718	0.0152	2.73e-06	22.3132	-8.7474e-06
Genus	Sutterella	rs143438747	T	C	0.0547	-0.1458	0.0307	3.28e-06	22.5548	-2.15725e-05
Genus	Sutterella	rs2050185	A	G	0.6223	-0.0575	0.0129	7.97e-06	19.8681	-1.82101e-05
Genus	Sutterella	rs2321387	G	A	0.5298	-0.0593	0.0125	1.87e-06	22.5055	-4.99131e-06
Genus	Sutterella	rs2613606	T	C	0.6064	0.0557	0.0124	7.2e-06	20.1775	1.6184e-05
Genus	Sutterella	rs607327	T	C	0.6233	-0.0578	0.0129	6.63e-06	20.076	-1.53868e-05
Genus	Sutterella	rs62501473	G	A	0.2286	0.0694	0.0149	5.52e-06	21.6943	1.66217e-05
Genus	Sutterella	rs7499539	A	G	0.3231	0.0617	0.0131	2.36e-06	22.1834	6.46034e-06
Genus	Sutterella	rs7638039	T	C	0.2326	0.0646	0.0144	8.66e-06	20.1252	2.25175e-05
Genus	Sutterella	rs9350083	T	G	0.2992	-0.0593	0.0134	8.23e-06	19.5839	-1.91154e-05
Genus	Terrisporobacter	rs1883097	C	T	0.0557	0.2264	0.0455	4.16e-07	24.7588	4.66369e-06
Genus	Terrisporobacter	rs2569953	C	A	0.5805	0.0776	0.0175	8.95e-06	19.6629	2.73126e-05
[truncated: 40 more rows]

## Sheet: Data S2
Data S2. Characteristics of SNPs extracted from gut microbiota GWAS (locus-wide significance, P < 5.0×10-8).
Level	Microbiota	SNP	A1	A2	EAF	Beta	SE	P-value	F	R2
phylum	Actinobacteria	rs7570971	A	C	0.5099	0.0866	0.0113	1.41e-14	58.7326	1.43432e-13
class	Actinobacteria	rs182549	T	C	0.5089	-0.1115	0.0121	3.79e-20	84.1541	-7.11245e-19
order	Bifidobacteriales	rs182549	T	C	0.5089	-0.1171	0.0127	5.94e-20	85.0171	-1.18271e-18
order	Bifidobacteriales	rs7322849	T	C	0.0964	0.1107	0.0201	1.74e-08	30.2774	1.16639e-07
order	Gastranaerophilales	rs9864379	T	C	0.1133	-0.1605	0.0293	4.66e-08	30.0065	-4.48855e-07
family	Bifidobacteriaceae	rs182549	T	C	0.5089	-0.1171	0.0127	5.94e-20	85.0171	-1.18271e-18
family	Bifidobacteriaceae	rs7322849	T	C	0.0964	0.1107	0.0201	1.74e-08	30.3321	1.1685e-07
family	Oxalobacteraceae	rs4428215	G	A	0.2604	0.1256	0.023	4.88e-08	29.8211	3.65564e-07
family	Peptostreptococcaceae	rs61841503	G	A	0.1372	0.092	0.0161	9.8e-09	32.6531	5.88801e-08
family	Streptococcaceae	rs11110281	T	C	0.0676	-0.1306	0.0226	1.4e-08	33.3941	-1.22116e-07
genus	Allisonella	rs602075	G	A	0.7694	-0.169	0.0297	3.57e-08	32.3788	-3.90702e-07
genus	Bifidobacterium	rs182549	T	C	0.5089	-0.1197	0.0127	1.28e-20	88.8343	-2.72217e-19
genus	Bifidobacterium	rs7322849	T	C	0.0964	0.1124	0.0202	1.08e-08	30.9621	7.5171e-08
genus	Erysipelatoclostridium	rs7221249	G	A	0.4533	-0.084	0.0143	4.31e-09	34.5054	-2.49847e-08
genus	Eubacterium coprostanoligenes group	rs17159861	C	T	0.1332	0.0962	0.0168	1.04e-08	32.7893	6.56101e-08
genus	Oxalobacter	rs736744	T	C	0.5845	-0.1179	0.0211	2.57e-08	31.2221	-1.89208e-07
genus	Romboutsia	rs61841503	G	A	0.1372	0.0929	0.0171	4e-08	29.5148	2.19354e-07
genus	Ruminococcaceae UCG013	rs12781711	C	T	0.3131	-0.0656	0.0117	2.55e-08	31.4366	-1.05174e-07
genus	Ruminococcus torques group	rs35866622	T	C	0.4404	-0.0612	0.0109	2.21e-08	31.5246	-8.52753e-08
genus	Streptococcus	rs11110281	T	C	0.0676	-0.1375	0.0227	2.58e-09	36.6905	-2.60319e-08
genus	Tyzzerella3	rs67476743	T	G	0.2853	0.1322	0.0222	3.74e-09	35.4615	3.50663e-08
SNP: single nucleotide polymorphism; A1: Effect allele; A2: Other allele; Beta: Estimate coefficient; EAF: Effect allele frequency; P-value: P-value from GWAS summary data of the gut microbiota; SE: standard error of coefficient estimate; F: F-statistic; R2: proportion of variance in exposure variable explained by SNP.

## Sheet: Data S3
Data S3. Characteristics of SNPs used as IVs in the causal association of PCOS with gut microbiota (locus-wide significance, P < 1.0×10-5).
Exposure	SNP	A1	A2	EAF	Beta	SE	P-value	F	R2
PCOS	rs10187054	C	T	0.2366	-0.0633	0.0139	5.45e-06	20.7385	-1.43089e-05
PCOS	rs10493807	A	G	0.0457	-0.116	0.0252	4.3e-06	21.1892	-2.11383e-05
PCOS	rs11222374	C	T	0.0825	-0.076	0.0153	7.28e-07	24.6743	-2.73036e-06
PCOS	rs11631355	T	C	0.4573	0.0428	0.0095	7.23e-06	20.2974	1.25618e-05
PCOS	rs11635137	T	C	0.3728	-0.0422	0.0094	7.62e-06	20.1544	-1.29619e-05
PCOS	rs1196879	C	T	0.501	-0.0436	0.0093	2.69e-06	21.979	-5.15557e-06
PCOS	rs12043008	G	A	0.2584	0.0475	0.0103	4.12e-06	21.2673	8.32402e-06
PCOS	rs1267070	C	T	0.8002	0.0534	0.0117	4.94e-06	20.831	1.09903e-05
PCOS	rs1383115	A	G	0.9324	-0.0777	0.0158	8.52e-07	24.184	-3.20198e-06
PCOS	rs1437404	T	C	0.3996	-0.0418	0.0094	8.33e-06	19.7741	-1.37704e-05
PCOS	rs2077394	A	G	0.4364	-0.0417	0.0093	7.16e-06	20.1051	-1.20056e-05
PCOS	rs2186410	A	G	0.0915	-0.0617	0.0138	7.84e-06	19.99	-1.93394e-05
PCOS	rs2677588	T	C	0.3201	-0.0476	0.0106	6.55e-06	20.1652	-1.25742e-05
PCOS	rs35377725	A	G	0.1312	0.0642	0.0136	2.42e-06	22.284	6.92426e-06
PCOS	rs4672396	G	A	0.2684	0.053	0.0103	3.05e-07	26.4775	8.56018e-07
PCOS	rs4736673	T	G	0.2018	0.0521	0.0109	1.91e-06	22.8466	4.54698e-06
PCOS	rs4972585	C	T	0.662	0.0426	0.0094	5.38e-06	20.5383	9.41426e-06
PCOS	rs570801	G	A	0.2137	0.0511	0.0107	1.77e-06	22.8073	4.1257e-06
PCOS	rs648853	T	C	0.9026	0.0863	0.0181	1.9e-06	22.7334	7.45519e-06
PCOS	rs6732623	A	G	0.0646	0.0855	0.0177	1.3e-06	23.3338	5.1871e-06
PCOS	rs6901631	C	T	0.1402	-0.0873	0.0164	9.79e-08	28.3361	-4.84359e-07
PCOS	rs72657620	A	C	0.0915	0.0577	0.0124	3.5e-06	21.6525	8.74544e-06
PCOS	rs72679720	T	C	0.1302	-0.0593	0.0134	9.79e-06	19.5839	-2.27387e-05
PCOS	rs733189	T	C	0.4831	0.0412	0.0093	8.6e-06	19.6259	1.39077e-05
PCOS	rs74485684	C	T	0.161	-0.093	0.0122	2.82e-14	58.1094	-3.04795e-13
PCOS	rs75146030	A	G	0.0696	-0.0593	0.0129	4.55e-06	21.1315	-1.14032e-05
PCOS	rs75147561	A	G	0.0557	-0.1126	0.025	6.75e-06	20.286	-3.08367e-05
PCOS	rs7673527	A	G	0.3539	-0.0516	0.0101	3.61e-07	26.101	-9.72398e-07
PCOS	rs9397422	A	G	0.3668	0.0509	0.0097	1.39e-07	27.5354	3.89631e-07
PCOS	rs956142	T	C	0.4702	-0.0418	0.0094	7.97e-06	19.7741	-1.31753e-05
PCOS	rs9964201	A	C	0.1044	-0.0657	0.0134	9.39e-07	24.0393	-2.96608e-06
PCOS: Polycystic Ovary Syndrome; SNP: single nucleotide polymorphism; A1: Effect allele; A2: Other allele; Beta: Estimate coefficient; EAF: Effect allele frequency; SE: standard error of coefficient estimate; F: F-statistic; R2: proportion of variance in exposure variable explained by SNP.

## Sheet: Data S4
Data S4. MR analysis results of all gut microbiota on PCOS risk (locus-wide significance, P < 1×10-5).
Exposure	Outcome	Method	No.SNPs	Beta	Se	P-value	low_CI	up_CI	OR	OR_low CI	OR_up CI
class Actinobacteria	PCOS	MR Egger	14	-0.154403	0.196033	0.446186	-0.538627	0.229821	0.856926	0.583549	1.25837
class Actinobacteria	PCOS	Weighted median	14	0.0343264	0.0726982	0.636801	-0.108162	0.176815	1.03492	0.897482	1.19341
class Actinobacteria	PCOS	Inverse variance weighted	14	-0.0146273	0.0682937	0.830405	-0.148483	0.119228	0.985479	0.862015	1.12663
class Actinobacteria	PCOS	Simple mode	14	0.0496096	0.130681	0.710354	-0.206525	0.305744	1.05086	0.813406	1.35763
class Actinobacteria	PCOS	Weighted mode	14	0.0524577	0.197769	0.794978	-0.335169	0.440085	1.05386	0.715217	1.55284
class Gammaproteobacteria	PCOS	MR Egger	6	0.151262	0.297135	0.6375	-0.431123	0.733648	1.1633	0.649779	2.08266
class Gammaproteobacteria	PCOS	Weighted median	6	-0.0182857	0.0920895	0.842603	-0.198781	0.16221	0.98188	0.819729	1.17611
class Gammaproteobacteria	PCOS	Inverse variance weighted	6	0.0321788	0.0901124	0.72102	-0.144441	0.208799	1.0327	0.865506	1.2322
class Gammaproteobacteria	PCOS	Simple mode	6	-0.0772083	0.124767	0.563135	-0.321751	0.167335	0.925697	0.724879	1.18215
class Gammaproteobacteria	PCOS	Weighted mode	6	-0.0343646	0.108615	0.76449	-0.24725	0.178521	0.966219	0.780945	1.19545
genus Faecalibacterium	PCOS	MR Egger	10	0.0921655	0.106119	0.410411	-0.115827	0.300158	1.09655	0.890629	1.35007
genus Faecalibacterium	PCOS	Weighted median	10	0.0346224	0.0609632	0.570087	-0.0848655	0.15411	1.03523	0.918636	1.16662
genus Faecalibacterium	PCOS	Inverse variance weighted	10	-0.00879671	0.0550099	0.872951	-0.116616	0.0990228	0.991242	0.889927	1.10409
genus Faecalibacterium	PCOS	Simple mode	10	0.00197911	0.0962596	0.984045	-0.18669	0.190648	1.00198	0.829701	1.21003
genus Faecalibacterium	PCOS	Weighted mode	10	0.0554673	0.0664933	0.425766	-0.0748595	0.185794	1.05703	0.927874	1.20417
genus Family XIII AD3011 group	PCOS	MR Egger	13	-0.022115	0.218954	0.921366	-0.451265	0.407035	0.978128	0.636822	1.50236
genus Family XIII AD3011 group	PCOS	Weighted median	13	-0.0215225	0.0655309	0.742585	-0.149963	0.106918	0.978707	0.86074	1.11284
genus Family XIII AD3011 group	PCOS	Inverse variance weighted	13	-0.047685	0.0461541	0.301525	-0.138147	0.042777	0.953434	0.870971	1.04371
genus Family XIII AD3011 group	PCOS	Simple mode	13	0.00970383	0.115268	0.934298	-0.216222	0.23563	1.00975	0.805556	1.26571
genus Family XIII AD3011 group	PCOS	Weighted mode	13	0.015459	0.107664	0.88821	-0.195562	0.22648	1.01558	0.822372	1.25418
genus Family XIII UCG001	PCOS	MR Egger	8	0.0952627	0.166687	0.588409	-0.231444	0.421969	1.09995	0.793387	1.52496
genus Family XIII UCG001	PCOS	Weighted median	8	0.0510634	0.0673579	0.448397	-0.0809581	0.183085	1.05239	0.922232	1.20092
genus Family XIII UCG001	PCOS	Inverse variance weighted	8	0.0685569	0.0539826	0.204092	-0.0372491	0.174363	1.07096	0.963436	1.19049
genus Family XIII UCG001	PCOS	Simple mode	8	-0.0135421	0.111809	0.907001	-0.232687	0.205603	0.986549	0.792402	1.22827
genus Family XIII UCG001	PCOS	Weighted mode	8	-0.017279	0.106465	0.875657	-0.22595	0.191392	0.982869	0.797758	1.21093
genus Flavonifractor	PCOS	MR Egger	5	-0.15511	0.312779	0.654014	-0.768157	0.457937	0.856321	0.463867	1.58081
genus Flavonifractor	PCOS	Weighted median	5	-0.0861138	0.083116	0.30017	-0.249021	0.0767935	0.91749	0.779563	1.07982
genus Flavonifractor	PCOS	Inverse variance weighted	5	-0.108404	0.0681007	0.111426	-0.241881	0.0250737	0.897265	0.785149	1.02539
genus Flavonifractor	PCOS	Simple mode	5	-0.0899437	0.111039	0.463366	-0.307581	0.127693	0.913983	0.735223	1.1362
genus Flavonifractor	PCOS	Weighted mode	5	-0.0888484	0.106075	0.449386	-0.296756	0.119059	0.914984	0.743225	1.12644
genus Fusicatenibacter	PCOS	MR Egger	18	-0.305398	0.164167	0.0813267	-0.627166	0.0163687	0.73683	0.534104	1.0165
genus Fusicatenibacter	PCOS	Weighted median	18	-0.0640369	0.0644763	0.32062	-0.19041	0.0623366	0.93797	0.82662	1.06432
genus Fusicatenibacter	PCOS	Inverse variance weighted	18	-0.0412109	0.0459624	0.369922	-0.131297	0.0488755	0.959627	0.876957	1.05009
genus Fusicatenibacter	PCOS	Simple mode	18	-0.0432101	0.116947	0.71633	-0.272427	0.186007	0.95771	0.761529	1.20443
genus Fusicatenibacter	PCOS	Weighted mode	18	-0.058432	0.106036	0.588763	-0.266262	0.149398	0.943242	0.766238	1.16114
genus Gordonibacter	PCOS	MR Egger	11	0.0149976	0.109569	0.894141	-0.199758	0.229753	1.01511	0.818929	1.25829
genus Gordonibacter	PCOS	Weighted median	11	-0.00121505	0.0332956	0.97089	-0.0664745	0.0640444	0.998786	0.935687	1.06614
genus Gordonibacter	PCOS	Inverse variance weighted	11	0.0227812	0.0258628	0.378399	-0.0279098	0.0734723	1.02304	0.972476	1.07624
genus Gordonibacter	PCOS	Simple mode	11	-0.0148685	0.0527484	0.783787	-0.118255	0.0885184	0.985242	0.888469	1.09255
genus Gordonibacter	PCOS	Weighted mode	11	-0.0141812	0.0536419	0.796865	-0.119319	0.0909569	0.985919	0.887524	1.09522
genus Haemophilus	PCOS	MR Egger	9	0.0121374	0.102458	0.909029	-0.18868	0.212955	1.01221	0.828051	1.23733
genus Haemophilus	PCOS	Weighted median	9	0.0148207	0.0511917	0.772188	-0.085515	0.115156	1.01493	0.918039	1.12205
genus Haemophilus	PCOS	Inverse variance weighted	9	0.0212619	0.0429134	0.620275	-0.0628484	0.105372	1.02149	0.939086	1.11112
genus Haemophilus	PCOS	Simple mode	9	0.0108192	0.0746614	0.888366	-0.135517	0.157156	1.01088	0.873264	1.17018
genus Haemophilus	PCOS	Weighted mode	9	0.00111601	0.0649841	0.986719	-0.126253	0.128485	1.00112	0.881392	1.1371
genus Holdemanella	PCOS	MR Egger	11	0.129927	0.0984793	0.219633	-0.0630922	0.322947	1.13875	0.938857	1.38119
genus Holdemanella	PCOS	Weighted median	11	0.0668785	0.0464993	0.150358	-0.0242601	0.158017	1.06917	0.976032	1.17119
genus Holdemanella	PCOS	Inverse variance weighted	11	0.0542519	0.0338255	0.108741	-0.012046	0.12055	1.05575	0.988026	1.12812
genus Holdemanella	PCOS	Simple mode	11	0.056974	0.0801577	0.493469	-0.100135	0.214083	1.05863	0.904715	1.23873
genus Holdemanella	PCOS	Weighted mode	11	0.0665778	0.0662241	0.338439	-0.0632214	0.196377	1.06884	0.938736	1.21699
genus Holdemania	PCOS	MR Egger	14	0.0280385	0.105017	0.794009	-0.177794	0.233871	1.02844	0.837115	1.26348
genus Holdemania	PCOS	Weighted median	14	-0.0186708	0.0503372	0.710701	-0.117332	0.0799901	0.981502	0.88929	1.08328
genus Holdemania	PCOS	Inverse variance weighted	14	-0.0329036	0.0355934	0.355263	-0.102667	0.0368595	0.967632	0.902428	1.03755
genus Holdemania	PCOS	Simple mode	14	-0.0125204	0.0806434	0.879004	-0.170581	0.145541	0.987558	0.843174	1.15666
genus Holdemania	PCOS	Weighted mode	14	-0.00560823	0.0819047	0.946451	-0.166141	0.154925	0.994407	0.846926	1.16757
genus Howardella	PCOS	MR Egger	9	0.0568039	0.151153	0.718192	-0.239455	0.353063	1.05845	0.787056	1.42342
genus Howardella	PCOS	Weighted median	9	0.0271335	0.039057	0.487234	-0.0494183	0.103685	1.0275	0.951783	1.10925
genus Howardella	PCOS	Inverse variance weighted	9	0.00121401	0.0359095	0.973031	-0.0691687	0.0715967	1.00121	0.933169	1.07422
genus Howardella	PCOS	Simple mode	9	0.0721075	0.0591946	0.257873	-0.0439139	0.188129	1.07477	0.957036	1.20699
genus Howardella	PCOS	Weighted mode	9	0.0556238	0.0564892	0.353621	-0.0550951	0.166343	1.0572	0.946395	1.18098
class Lentisphaeria	PCOS	MR Egger	8	0.0961769	0.120976	0.456896	-0.140936	0.33329	1.10095	0.868545	1.39555
class Lentisphaeria	PCOS	Weighted median	8	0.0401566	0.0438354	0.359627	-0.0457608	0.126074	1.04097	0.95527	1.13437
class Lentisphaeria	PCOS	Inverse variance weighted	8	0.0311203	0.0339899	0.359891	-0.0355	0.0977406	1.03161	0.965123	1.10268
class Lentisphaeria	PCOS	Simple mode	8	0.0678769	0.067102	0.345434	-0.063643	0.199397	1.07023	0.93834	1.22067
class Lentisphaeria	PCOS	Weighted mode	8	0.0574487	0.0623686	0.387633	-0.0647937	0.179691	1.05913	0.937261	1.19685
genus Hungatella	PCOS	MR Egger	5	-0.359905	0.284293	0.2949	-0.917119	0.19731	0.697743	0.399669	1.21812
genus Hungatella	PCOS	Weighted median	5	0.0326832	0.0513393	0.524379	-0.0679419	0.133308	1.03322	0.934315	1.1426
genus Hungatella	PCOS	Inverse variance weighted	5	0.0347297	0.0522825	0.506518	-0.067744	0.137203	1.03534	0.9345	1.14706
genus Hungatella	PCOS	Simple mode	5	0.135379	0.101122	0.251667	-0.0628201	0.333579	1.14497	0.939112	1.39596
genus Hungatella	PCOS	Weighted mode	5	-0.0675591	0.0876657	0.483911	-0.239384	0.104266	0.934673	0.787113	1.1099
genus Intestinibacter	PCOS	MR Egger	15	0.160892	0.126784	0.226685	-0.0876057	0.409389	1.17456	0.916122	1.5059
genus Intestinibacter	PCOS	Weighted median	15	0.0188594	0.0528078	0.720993	-0.0846439	0.122363	1.01904	0.918839	1.13016
genus Intestinibacter	PCOS	Inverse variance weighted	15	-0.0237463	0.0389519	0.542105	-0.100092	0.0525993	0.976533	0.904754	1.05401
genus Intestinibacter	PCOS	Simple mode	15	0.0105977	0.0897555	0.907687	-0.165323	0.186518	1.01065	0.84762	1.20505
genus Intestinibacter	PCOS	Weighted mode	15	0.0222435	0.0788867	0.782093	-0.132374	0.176862	1.02249	0.876013	1.19347
genus Intestinimonas	PCOS	MR Egger	16	-0.0889828	0.122663	0.480142	-0.329402	0.151436	0.914861	0.719354	1.1635
genus Intestinimonas	PCOS	Weighted median	16	0.0369698	0.0548088	0.499979	-0.0704555	0.144395	1.03766	0.931969	1.15534
genus Intestinimonas	PCOS	Inverse variance weighted	16	0.0220599	0.0440652	0.616639	-0.0643079	0.108428	1.02231	0.937716	1.11452
genus Intestinimonas	PCOS	Simple mode	16	0.039431	0.0850142	0.649438	-0.127197	0.206059	1.04022	0.88056	1.22883
genus Intestinimonas	PCOS	Weighted mode	16	0.00785468	0.0876156	0.929752	-0.163872	0.179581	1.00789	0.848851	1.19672
genus Lachnoclostridium	PCOS	MR Egger	13	-0.20754	0.171273	0.250997	-0.543235	0.128156	0.812581	0.580866	1.13673
genus Lachnoclostridium	PCOS	Weighted median	13	-0.0509297	0.0676126	0.451295	-0.18345	0.0815909	0.950345	0.832393	1.08501
genus Lachnoclostridium	PCOS	Inverse variance weighted	13	-0.0489793	0.0503704	0.33086	-0.147705	0.0497467	0.952201	0.862685	1.051
genus Lachnoclostridium	PCOS	Simple mode	13	-0.0511076	0.112175	0.656807	-0.27097	0.168755	0.950176	0.762639	1.18383
genus Lachnoclostridium	PCOS	Weighted mode	13	-0.0447736	0.115672	0.70548	-0.271491	0.181944	0.956214	0.762242	1.19955
genus Lachnospiraceae FCS020 group	PCOS	MR Egger	12	-0.136664	0.17651	0.456693	-0.482624	0.209295	0.872263	0.617162	1.23281
genus Lachnospiraceae FCS020 group	PCOS	Weighted median	12	-0.0116125	0.0640161	0.856054	-0.137084	0.113859	0.988455	0.871897	1.12059
genus Lachnospiraceae FCS020 group	PCOS	Inverse variance weighted	12	0.0587392	0.0681118	0.388471	-0.0747599	0.192238	1.0605	0.927966	1.21196
genus Lachnospiraceae FCS020 group	PCOS	Simple mode	12	-0.0686788	0.0943822	0.482019	-0.253668	0.11631	0.933626	0.775949	1.12334
genus Lachnospiraceae FCS020 group	PCOS	Weighted mode	12	-0.0320836	0.0877456	0.721565	-0.204065	0.139898	0.968426	0.815409	1.15016
genus Lachnospiraceae NC2004 group	PCOS	MR Egger	9	0.103231	0.150166	0.513926	-0.191094	0.397556	1.10875	0.826055	1.48818
genus Lachnospiraceae NC2004 group	PCOS	Weighted median	9	-0.0231146	0.0512232	0.651807	-0.123512	0.0772828	0.97715	0.883811	1.08035
genus Lachnospiraceae NC2004 group	PCOS	Inverse variance weighted	9	-0.0277033	0.0369309	0.453171	-0.100088	0.0446813	0.972677	0.904758	1.04569
genus Lachnospiraceae NC2004 group	PCOS	Simple mode	9	-0.0428924	0.0837946	0.622565	-0.20713	0.121345	0.958014	0.812914	1.12901
genus Lachnospiraceae NC2004 group	PCOS	Weighted mode	9	-0.0380182	0.0778816	0.638539	-0.190666	0.11463	0.962695	0.826408	1.12146
genus Lachnospiraceae ND3007 group	PCOS	MR Egger	3	-1.5909	1.75851	0.531831	-5.03759	1.85578	0.203741	0.00648937	6.3967
genus Lachnospiraceae ND3007 group	PCOS	Weighted median	3	0.227245	0.145274	0.117758	-0.0574917	0.511981	1.25514	0.94413	1.66859
genus Lachnospiraceae ND3007 group	PCOS	Inverse variance weighted	3	0.237532	0.10438	0.0228677	0.0329464	0.442117	1.26812	1.0335	1.556
genus Lachnospiraceae ND3007 group	PCOS	Simple mode	3	0.245981	0.172183	0.289322	-0.0914965	0.583459	1.27888	0.912565	1.79223
genus Lachnospiraceae ND3007 group	PCOS	Weighted mode	3	0.231017	0.162957	0.292034	-0.0883787	0.550413	1.25988	0.915414	1.73397
genus Lachnospiraceae NK4A136 group	PCOS	MR Egger	15	0.00978542	0.0874554	0.912619	-0.161627	0.181198	1.00983	0.850758	1.19865
genus Lachnospiraceae NK4A136 group	PCOS	Weighted median	15	0.0364455	0.0568983	0.521823	-0.0750751	0.147966	1.03712	0.927674	1.15947
genus Lachnospiraceae NK4A136 group	PCOS	Inverse variance weighted	15	-0.0275875	0.0426911	0.518142	-0.111262	0.0560871	0.97279	0.894704	1.05769
genus Lachnospiraceae NK4A136 group	PCOS	Simple mode	15	-0.0723079	0.101532	0.488059	-0.27131	0.126694	0.930244	0.76238	1.13507
genus Lachnospiraceae NK4A136 group	PCOS	Weighted mode	15	0.019466	0.0606071	0.752816	-0.0993239	0.138256	1.01966	0.905449	1.14827
genus Lachnospiraceae UCG001	PCOS	MR Egger	13	0.192335	0.219736	0.400118	-0.238346	0.623017	1.21208	0.78793	1.86454
genus Lachnospiraceae UCG001	PCOS	Weighted median	13	0.062572	0.0546568	0.252285	-0.0445552	0.169699	1.06457	0.956423	1.18495
genus Lachnospiraceae UCG001	PCOS	Inverse variance weighted	13	0.000619764	0.050424	0.990193	-0.0982112	0.0994507	1.00062	0.906457	1.10456
genus Lachnospiraceae UCG001	PCOS	Simple mode	13	0.116265	0.0897277	0.219432	-0.0596017	0.292131	1.12329	0.94214	1.33928
genus Lachnospiraceae UCG001	PCOS	Weighted mode	13	0.114282	0.0772453	0.164783	-0.037119	0.265683	1.12107	0.963561	1.30432
genus Lachnospiraceae UCG004	PCOS	MR Egger	12	0.109017	0.284148	0.70926	-0.447914	0.665948	1.11518	0.63896	1.94633
genus Lachnospiraceae UCG004	PCOS	Weighted median	12	0.0485229	0.0702959	0.490027	-0.0892571	0.186303	1.04972	0.91461	1.20479
genus Lachnospiraceae UCG004	PCOS	Inverse variance weighted	12	0.0592952	0.0653643	0.364327	-0.0688187	0.187409	1.06109	0.933496	1.20612
genus Lachnospiraceae UCG004	PCOS	Simple mode	12	0.0421082	0.113036	0.716582	-0.179442	0.263658	1.04301	0.835737	1.30168
genus Lachnospiraceae UCG004	PCOS	Weighted mode	12	0.0449648	0.110402	0.691614	-0.171424	0.261353	1.04599	0.842465	1.29869
class Melainabacteria	PCOS	MR Egger	10	-0.0189679	0.135721	0.892307	-0.284981	0.247045	0.981211	0.752029	1.28024
class Melainabacteria	PCOS	Weighted median	10	-0.0428206	0.0483432	0.375746	-0.137573	0.0519321	0.958083	0.871471	1.0533
class Melainabacteria	PCOS	Inverse variance weighted	10	-0.0523935	0.0422653	0.215111	-0.135233	0.0304464	0.948955	0.873512	1.03091
class Melainabacteria	PCOS	Simple mode	10	-0.0239866	0.0827347	0.778444	-0.186147	0.138173	0.976299	0.830152	1.14817
class Melainabacteria	PCOS	Weighted mode	10	-0.0634452	0.0734561	0.410171	-0.207419	0.0805288	0.938526	0.812679	1.08386
genus Lachnospiraceae UCG008	PCOS	MR Egger	10	0.269343	0.206561	0.228521	-0.135517	0.674202	1.3091	0.873265	1.96247
genus Lachnospiraceae UCG008	PCOS	Weighted median	10	0.0718605	0.0495124	0.146678	-0.0251837	0.168905	1.07451	0.975131	1.18401
genus Lachnospiraceae UCG008	PCOS	Inverse variance weighted	10	0.0597582	0.0408748	0.143746	-0.0203563	0.139873	1.06158	0.979849	1.15013
genus Lachnospiraceae UCG008	PCOS	Simple mode	10	0.0854682	0.0867695	0.350361	-0.0846001	0.255536	1.08923	0.91888	1.29115
genus Lachnospiraceae UCG008	PCOS	Weighted mode	10	0.0737941	0.0876795	0.421792	-0.0980577	0.245646	1.07659	0.906597	1.27845
genus Lachnospiraceae UCG010	PCOS	MR Egger	10	-0.199153	0.159599	0.24738	-0.511968	0.113662	0.819425	0.599315	1.12037
genus Lachnospiraceae UCG010	PCOS	Weighted median	10	-0.00132469	0.069243	0.984737	-0.137041	0.134392	0.998676	0.871935	1.14384
genus Lachnospiraceae UCG010	PCOS	Inverse variance weighted	10	-0.02513	0.0522329	0.630436	-0.127507	0.0772466	0.975183	0.880288	1.08031
genus Lachnospiraceae UCG010	PCOS	Simple mode	10	0.012551	0.107694	0.909781	-0.19853	0.223632	1.01263	0.819935	1.25061
genus Lachnospiraceae UCG010	PCOS	Weighted mode	10	0.012551	0.102888	0.90559	-0.18911	0.214212	1.01263	0.827695	1.23889
genus Lachnospira	PCOS	Wald ratio	1	-0.244432	0.186239	0.189363	-0.60946	0.120596	0.783149	0.543644	1.12817
genus Lactobacillus	PCOS	MR Egger	8	-0.0297495	0.0916859	0.756595	-0.209454	0.149955	0.970689	0.811027	1.16178
genus Lactobacillus	PCOS	Weighted median	8	-0.0215174	0.050224	0.66834	-0.119956	0.0769217	0.978712	0.886959	1.07996
genus Lactobacillus	PCOS	Inverse variance weighted	8	-0.0387181	0.0356669	0.277679	-0.108625	0.031189	0.962022	0.897066	1.03168
genus Lactobacillus	PCOS	Simple mode	8	-0.00974531	0.0718329	0.895904	-0.150538	0.131047	0.990302	0.860245	1.14002
genus Lactobacillus	PCOS	Weighted mode	8	-0.0125441	0.0657305	0.854067	-0.141376	0.116288	0.987534	0.868163	1.12332
genus Lactococcus	PCOS	MR Egger	8	-0.27372	0.173565	0.16586	-0.613908	0.0664685	0.760545	0.541232	1.06873
genus Lactococcus	PCOS	Weighted median	8	0.00545992	0.045141	0.903728	-0.0830164	0.0939363	1.00547	0.920336	1.09849
genus Lactococcus	PCOS	Inverse variance weighted	8	-0.0131046	0.0413777	0.751466	-0.094205	0.0679957	0.986981	0.910096	1.07036
genus Lactococcus	PCOS	Simple mode	8	-0.0844444	0.0642512	0.230176	-0.210377	0.0414879	0.919023	0.810279	1.04236
genus Lactococcus	PCOS	Weighted mode	8	-0.00783147	0.060321	0.900353	-0.126061	0.110398	0.992199	0.881561	1.11672
genus Marvinbryantia	PCOS	MR Egger	10	-0.00130552	0.308118	0.996723	-0.605217	0.602606	0.998695	0.545956	1.82687
genus Marvinbryantia	PCOS	Weighted median	10	0.0130335	0.068698	0.849527	-0.121615	0.147682	1.01312	0.88549	1.15914
genus Marvinbryantia	PCOS	Inverse variance weighted	10	0.107023	0.0747165	0.152032	-0.0394212	0.253467	1.11296	0.961346	1.28849
genus Marvinbryantia	PCOS	Simple mode	10	-0.0138299	0.0956966	0.888276	-0.201395	0.173735	0.986265	0.817589	1.18974
genus Marvinbryantia	PCOS	Weighted mode	10	-0.0030011	0.0929082	0.974936	-0.185101	0.179099	0.997003	0.83102	1.19614
genus Methanobrevibacter	PCOS	MR Egger	6	0.154061	0.191897	0.467063	-0.222057	0.530179	1.16656	0.80087	1.69924
genus Methanobrevibacter	PCOS	Weighted median	6	0.0453231	0.052757	0.39029	-0.0580805	0.148727	1.04637	0.943574	1.16036
genus Methanobrevibacter	PCOS	Inverse variance weighted	6	-0.0106272	0.05014	0.832146	-0.108902	0.0876471	0.989429	0.896819	1.0916
genus Methanobrevibacter	PCOS	Simple mode	6	0.0639638	0.0754052	0.435007	-0.0838304	0.211758	1.06605	0.919587	1.23585
genus Methanobrevibacter	PCOS	Weighted mode	6	0.0543942	0.0696427	0.470121	-0.0821055	0.190894	1.0559	0.921175	1.21033
genus Odoribacter	PCOS	MR Egger	7	-0.688578	0.311242	0.0778737	-1.29861	-0.0785427	0.50229	0.27291	0.924463
genus Odoribacter	PCOS	Weighted median	7	-0.0502874	0.0944519	0.59444	-0.235413	0.134838	0.950956	0.790244	1.14435
genus Odoribacter	PCOS	Inverse variance weighted	7	0.0530286	0.136222	0.697068	-0.213966	0.320023	1.05446	0.807376	1.37716
genus Odoribacter	PCOS	Simple mode	7	-0.117199	0.120805	0.36944	-0.353977	0.119579	0.889408	0.701891	1.12702
genus Odoribacter	PCOS	Weighted mode	7	-0.109521	0.112085	0.366241	-0.329207	0.110165	0.896263	0.719494	1.11646
genus Olsenella	PCOS	MR Egger	10	0.00461867	0.106085	0.96634	-0.203309	0.212546	1.00463	0.816026	1.23682
genus Olsenella	PCOS	Weighted median	10	-0.0242579	0.0385961	0.529672	-0.0999064	0.0513905	0.976034	0.904922	1.05273
genus Olsenella	PCOS	Inverse variance weighted	10	-0.0085136	0.0312419	0.785233	-0.0697477	0.0527205	0.991523	0.932629	1.05413
genus Olsenella	PCOS	Simple mode	10	-0.0146377	0.0557815	0.798913	-0.123969	0.0946941	0.985469	0.883407	1.09932
genus Olsenella	PCOS	Weighted mode	10	-0.023157	0.0464157	0.629812	-0.114132	0.0678177	0.977109	0.89214	1.07017
genus Oscillibacter	PCOS	MR Egger	13	0.163842	0.186262	0.397867	-0.201231	0.528916	1.17803	0.817723	1.69709
genus Oscillibacter	PCOS	Weighted median	13	0.0775767	0.0494377	0.116606	-0.0193212	0.174475	1.08067	0.980864	1.19062
genus Oscillibacter	PCOS	Inverse variance weighted	13	0.0918989	0.0469493	0.0502995	-0.000121677	0.183919	1.09625	0.999878	1.20192
genus Oscillibacter	PCOS	Simple mode	13	0.139356	0.0875463	0.137415	-0.0322349	0.310947	1.14953	0.968279	1.36472
genus Oscillibacter	PCOS	Weighted mode	13	0.102915	0.0915797	0.283089	-0.0765816	0.282411	1.1084	0.926277	1.32632
class Methanobacteria	PCOS	MR Egger	9	0.102818	0.116509	0.406795	-0.125539	0.331175	1.10829	0.882021	1.3926
class Methanobacteria	PCOS	Weighted median	9	-0.025737	0.039948	0.519405	-0.104035	0.0525611	0.974591	0.901194	1.05397
class Methanobacteria	PCOS	Inverse variance weighted	9	0.0151113	0.0296064	0.609768	-0.0429173	0.0731399	1.01523	0.957991	1.07588
class Methanobacteria	PCOS	Simple mode	9	-0.033254	0.0657534	0.626679	-0.162131	0.0956227	0.967293	0.85033	1.10034
class Methanobacteria	PCOS	Weighted mode	9	-0.0410483	0.0618932	0.52584	-0.162359	0.0802624	0.959783	0.850136	1.08357
genus Oscillospira	PCOS	MR Egger	8	0.0482252	0.240167	0.84749	-0.422503	0.518953	1.04941	0.655404	1.68027
genus Oscillospira	PCOS	Weighted median	8	0.0174968	0.0690568	0.799984	-0.117854	0.152848	1.01765	0.888825	1.16515
genus Oscillospira	PCOS	Inverse variance weighted	8	0.0561327	0.0526773	0.286607	-0.0471148	0.15938	1.05774	0.953978	1.17278
genus Oscillospira	PCOS	Simple mode	8	-0.029253	0.10399	0.786609	-0.233073	0.174567	0.971171	0.792096	1.19073
genus Oscillospira	PCOS	Weighted mode	8	-0.0328	0.1008	0.754391	-0.230368	0.164768	0.967732	0.794242	1.17912
genus Oxalobacter	PCOS	MR Egger	11	0.01082	0.146396	0.942699	-0.276115	0.297755	1.01088	0.758725	1.34683
genus Oxalobacter	PCOS	Weighted median	11	0.0223153	0.0390518	0.56771	-0.0542262	0.0988568	1.02257	0.947218	1.10391
genus Oxalobacter	PCOS	Inverse variance weighted	11	0.04229	0.0295948	0.153014	-0.0157158	0.100296	1.0432	0.984407	1.1055
genus Oxalobacter	PCOS	Simple mode	11	0.0859369	0.070827	0.252883	-0.052884	0.224758	1.08974	0.94849	1.25202
genus Oxalobacter	PCOS	Weighted mode	11	-0.00966494	0.0591495	0.87346	-0.125598	0.106268	0.990382	0.881969	1.11212
genus Parabacteroides	PCOS	MR Egger	5	-0.453103	0.552442	0.472211	-1.53589	0.629685	0.635653	0.215264	1.87702
genus Parabacteroides	PCOS	Weighted median	5	0.0300606	0.10806	0.780871	-0.181737	0.241859	1.03052	0.83382	1.27361
genus Parabacteroides	PCOS	Inverse variance weighted	5	0.00589579	0.0852961	0.944893	-0.161285	0.173076	1.00591	0.85105	1.18896
genus Parabacteroides	PCOS	Simple mode	5	0.092287	0.149571	0.570615	-0.200871	0.385445	1.09668	0.818018	1.47027
genus Parabacteroides	PCOS	Weighted mode	5	0.0967337	0.168026	0.595652	-0.232598	0.426065	1.10157	0.792472	1.53122
genus Paraprevotella	PCOS	MR Egger	13	-0.0451833	0.138571	0.750494	-0.316783	0.226417	0.955822	0.728489	1.2541
genus Paraprevotella	PCOS	Weighted median	13	-0.0132277	0.0414652	0.749721	-0.0944994	0.0680441	0.986859	0.909828	1.07041
genus Paraprevotella	PCOS	Inverse variance weighted	13	-0.0518971	0.0351775	0.140134	-0.120845	0.0170508	0.949427	0.886171	1.0172
genus Paraprevotella	PCOS	Simple mode	13	-0.00391868	0.0631525	0.951544	-0.127698	0.11986	0.996089	0.880119	1.12734
genus Paraprevotella	PCOS	Weighted mode	13	-0.00275341	0.061466	0.965007	-0.123227	0.11772	0.99725	0.884063	1.12493
genus Parasutterella	PCOS	MR Egger	14	-0.226413	0.150611	0.158616	-0.52161	0.0687841	0.797389	0.593564	1.0712
genus Parasutterella	PCOS	Weighted median	14	-0.0599627	0.0577878	0.299439	-0.173227	0.0533013	0.9418	0.840947	1.05475
genus Parasutterella	PCOS	Inverse variance weighted	14	-0.0140715	0.0565309	0.803425	-0.124872	0.0967291	0.986027	0.88261	1.10156
genus Parasutterella	PCOS	Simple mode	14	-0.0537865	0.122032	0.666628	-0.292969	0.185396	0.947634	0.746045	1.20369
genus Parasutterella	PCOS	Weighted mode	14	-0.0938526	0.112853	0.420629	-0.315045	0.127339	0.910417	0.729756	1.1358
genus Peptococcus	PCOS	MR Egger	12	-0.114639	0.170499	0.516581	-0.448817	0.219539	0.891688	0.638383	1.2455
genus Peptococcus	PCOS	Weighted median	12	0.0450622	0.047533	0.343119	-0.0481024	0.138227	1.04609	0.953036	1.14824
genus Peptococcus	PCOS	Inverse variance weighted	12	0.0315774	0.0439173	0.472129	-0.0545006	0.117655	1.03208	0.946958	1.12486
genus Peptococcus	PCOS	Simple mode	12	0.131942	0.10243	0.224139	-0.06882	0.332705	1.14104	0.933495	1.39474
genus Peptococcus	PCOS	Weighted mode	12	0.139015	0.0990071	0.187891	-0.0550389	0.333069	1.14914	0.946448	1.39524
genus Phascolarctobacterium	PCOS	MR Egger	7	0.58613	0.419924	0.221588	-0.23692	1.40918	1.79702	0.789054	4.0926
genus Phascolarctobacterium	PCOS	Weighted median	7	-0.0607424	0.0862849	0.481449	-0.229861	0.108376	0.941066	0.794644	1.11447
genus Phascolarctobacterium	PCOS	Inverse variance weighted	7	-0.0643894	0.0973653	0.508409	-0.255225	0.126447	0.93764	0.774742	1.13479
genus Phascolarctobacterium	PCOS	Simple mode	7	-0.0573035	0.133384	0.682477	-0.318736	0.204129	0.944307	0.727067	1.22646
genus Phascolarctobacterium	PCOS	Weighted mode	7	-0.0861807	0.13595	0.549523	-0.352642	0.180281	0.917428	0.702829	1.19755
genus Prevotella7	PCOS	MR Egger	11	-0.183696	0.153238	0.26123	-0.484042	0.11665	0.832189	0.616287	1.12373
genus Prevotella7	PCOS	Weighted median	11	-0.0630231	0.0345774	0.0683536	-0.130795	0.00474856	0.938922	0.877398	1.00476
genus Prevotella7	PCOS	Inverse variance weighted	11	-0.0326466	0.0263492	0.215346	-0.0842909	0.0189978	0.967881	0.919164	1.01918
genus Prevotella7	PCOS	Simple mode	11	-0.0631883	0.0552462	0.279364	-0.171471	0.0450943	0.938767	0.842425	1.04613
genus Prevotella7	PCOS	Weighted mode	11	-0.0621372	0.0536737	0.273896	-0.167338	0.0430633	0.939754	0.845914	1.044
genus Prevotella9	PCOS	MR Egger	15	-0.109135	0.0987236	0.288998	-0.302633	0.084363	0.896609	0.73887	1.08802
genus Prevotella9	PCOS	Weighted median	15	0.0359331	0.0461843	0.436547	-0.0545882	0.126454	1.03659	0.946875	1.1348
genus Prevotella9	PCOS	Inverse variance weighted	15	0.0160675	0.034866	0.644917	-0.0522699	0.0844048	1.0162	0.949073	1.08807
genus Prevotella9	PCOS	Simple mode	15	0.048837	0.0739376	0.519643	-0.0960807	0.193755	1.05005	0.908391	1.2138
genus Prevotella9	PCOS	Weighted mode	15	0.0474336	0.0727759	0.525102	-0.0952072	0.190074	1.04858	0.909185	1.20934
genus Rikenellaceae RC9 gut group	PCOS	MR Egger	11	0.0932952	0.176682	0.610243	-0.253002	0.439593	1.09779	0.776466	1.55208
genus Rikenellaceae RC9 gut group	PCOS	Weighted median	11	0.0296131	0.0355391	0.404701	-0.0400435	0.0992697	1.03006	0.960748	1.10436
genus Rikenellaceae RC9 gut group	PCOS	Inverse variance weighted	11	0.0144342	0.0272205	0.595925	-0.038918	0.0677865	1.01454	0.96183	1.07014
genus Rikenellaceae RC9 gut group	PCOS	Simple mode	11	0.0217707	0.0539229	0.694904	-0.0839181	0.12746	1.02201	0.919507	1.13594
genus Rikenellaceae RC9 gut group	PCOS	Weighted mode	11	0.0253209	0.0514077	0.632965	-0.0754382	0.12608	1.02564	0.927337	1.13437
class Mollicutes	PCOS	MR Egger	12	0.100192	0.143338	0.500492	-0.18075	0.381133	1.10538	0.834644	1.46394
class Mollicutes	PCOS	Weighted median	12	0.0821567	0.0594519	0.167002	-0.034369	0.198682	1.08563	0.966215	1.21979
class Mollicutes	PCOS	Inverse variance weighted	12	0.111988	0.0422338	0.00801083	0.0292095	0.194766	1.1185	1.02964	1.21503
class Mollicutes	PCOS	Simple mode	12	0.0827572	0.0917792	0.386535	-0.0971301	0.262645	1.08628	0.907438	1.30036
class Mollicutes	PCOS	Weighted mode	12	0.0772853	0.0833846	0.373892	-0.0861486	0.240719	1.08035	0.917458	1.27216
genus Romboutsia	PCOS	MR Egger	13	0.225039	0.129728	0.110686	-0.0292267	0.479305	1.25237	0.971196	1.61495
genus Romboutsia	PCOS	Weighted median	13	0.0651871	0.0609702	0.284996	-0.0543145	0.184689	1.06736	0.947134	1.20284
genus Romboutsia	PCOS	Inverse variance weighted	13	0.0518469	0.0448774	0.247967	-0.0361127	0.139806	1.05321	0.964532	1.15005
genus Romboutsia	PCOS	Simple mode	13	0.145154	0.10445	0.189866	-0.0595686	0.349876	1.15622	0.942171	1.41889
genus Romboutsia	PCOS	Weighted mode	13	0.135145	0.0969288	0.188515	-0.0548358	0.325125	1.1447	0.946641	1.3842
genus Roseburia	PCOS	MR Egger	13	-0.203068	0.153658	0.213142	-0.504238	0.0981019	0.816223	0.603966	1.10308
genus Roseburia	PCOS	Weighted median	13	0.00429507	0.0707033	0.95156	-0.134283	0.142874	1.0043	0.874342	1.15358
genus Roseburia	PCOS	Inverse variance weighted	13	-0.0121475	0.0511666	0.812338	-0.112434	0.0881391	0.987926	0.893656	1.09214
genus Roseburia	PCOS	Simple mode	13	0.0880436	0.140687	0.543158	-0.187703	0.36379	1.09204	0.828861	1.43877
genus Roseburia	PCOS	Weighted mode	13	0.102389	0.139626	0.477455	-0.171279	0.376057	1.10781	0.842586	1.45653
genus Ruminiclostridium5	PCOS	MR Egger	11	0.307248	0.23086	0.215957	-0.145237	0.759732	1.35968	0.864817	2.1377
genus Ruminiclostridium5	PCOS	Weighted median	11	0.171325	0.0808211	0.0340223	0.0129158	0.329734	1.18688	1.013	1.3906
genus Ruminiclostridium5	PCOS	Inverse variance weighted	11	0.155474	0.0551246	0.00479621	0.0474298	0.263518	1.16821	1.04857	1.3015
genus Ruminiclostridium5	PCOS	Simple mode	11	0.267218	0.136347	0.0784577	-2.24902e-05	0.534459	1.30633	0.999978	1.70652
genus Ruminiclostridium5	PCOS	Weighted mode	11	0.244953	0.13036	0.0896624	-0.0105514	0.500458	1.27756	0.989504	1.64948
genus Ruminiclostridium6	PCOS	MR Egger	15	-0.0446492	0.11034	0.692313	-0.260916	0.171617	0.956333	0.770346	1.18722
genus Ruminiclostridium6	PCOS	Weighted median	15	-0.0023296	0.0590909	0.968552	-0.118148	0.113489	0.997673	0.888565	1.12018
genus Ruminiclostridium6	PCOS	Inverse variance weighted	15	-0.0161788	0.0429798	0.706598	-0.100419	0.0680615	0.983951	0.904458	1.07043
genus Ruminiclostridium6	PCOS	Simple mode	15	-0.118695	0.10539	0.278997	-0.325258	0.0878689	0.888079	0.722341	1.09184
genus Ruminiclostridium6	PCOS	Weighted mode	15	-0.0340536	0.0945194	0.724014	-0.219312	0.151204	0.96652	0.803071	1.16323
genus Ruminiclostridium9	PCOS	MR Egger	8	-0.0137111	0.413851	0.974645	-0.824859	0.797437	0.986382	0.438297	2.21984
genus Ruminiclostridium9	PCOS	Weighted median	8	0.177885	0.0936078	0.0573912	-0.00558657	0.361356	1.19469	0.994429	1.43527
genus Ruminiclostridium9	PCOS	Inverse variance weighted	8	0.130359	0.0808393	0.106837	-0.0280857	0.288804	1.13924	0.972305	1.33483
genus Ruminiclostridium9	PCOS	Simple mode	8	0.263005	0.163219	0.151135	-0.0569034	0.582913	1.30083	0.944685	1.79125
genus Ruminiclostridium9	PCOS	Weighted mode	8	0.24917	0.16834	0.182373	-0.080776	0.579116	1.28296	0.9224	1.78446
genus Ruminococcaceae NK4A214 group	PCOS	MR Egger	13	-0.318529	0.154348	0.0634588	-0.621052	-0.0160064	0.727218	0.537379	0.984121
genus Ruminococcaceae NK4A214 group	PCOS	Weighted median	13	-0.0641001	0.0652472	0.325893	-0.191985	0.0637843	0.937911	0.82532	1.06586
genus Ruminococcaceae NK4A214 group	PCOS	Inverse variance weighted	13	-0.0484227	0.046708	0.299871	-0.13997	0.043125	0.952731	0.869384	1.04407
genus Ruminococcaceae NK4A214 group	PCOS	Simple mode	13	0.059001	0.112818	0.610512	-0.162122	0.280124	1.06078	0.850337	1.32329
genus Ruminococcaceae NK4A214 group	PCOS	Weighted mode	13	-0.0787433	0.108287	0.481067	-0.290986	0.133499	0.924277	0.747526	1.14282
genus Ruminococcaceae UCG002	PCOS	MR Egger	20	-0.148754	0.109887	0.192586	-0.364132	0.0666237	0.861781	0.6948	1.06889
genus Ruminococcaceae UCG002	PCOS	Weighted median	20	-0.0536102	0.0565472	0.343098	-0.164443	0.0572223	0.947801	0.848366	1.05889
genus Ruminococcaceae UCG002	PCOS	Inverse variance weighted	20	-0.00970639	0.0431816	0.82215	-0.0943424	0.0749296	0.990341	0.909971	1.07781
genus Ruminococcaceae UCG002	PCOS	Simple mode	20	0.118109	0.125893	0.35993	-0.128641	0.364859	1.12537	0.87929	1.44031
genus Ruminococcaceae UCG002	PCOS	Weighted mode	20	-0.124999	0.0862133	0.1634	-0.293977	0.0439794	0.882498	0.745294	1.04496
genus Ruminococcaceae UCG003	PCOS	MR Egger	12	-0.0505559	0.147874	0.739513	-0.340389	0.239277	0.950701	0.711494	1.27033
genus Ruminococcaceae UCG003	PCOS	Weighted median	12	-0.0267611	0.0595911	0.653374	-0.14356	0.0900374	0.973594	0.866269	1.09422
genus Ruminococcaceae UCG003	PCOS	Inverse variance weighted	12	-0.0197515	0.0452399	0.662406	-0.108422	0.0689188	0.980442	0.897249	1.07135
genus Ruminococcaceae UCG003	PCOS	Simple mode	12	-0.0353374	0.0964066	0.720911	-0.224294	0.15362	0.96528	0.79908	1.16605
genus Ruminococcaceae UCG003	PCOS	Weighted mode	12	-0.0282216	0.0953332	0.772721	-0.215075	0.158632	0.972173	0.806481	1.17191
genus Ruminococcaceae UCG004	PCOS	MR Egger	11	0.294927	0.381583	0.459395	-0.452975	1.04283	1.34303	0.635734	2.83723
genus Ruminococcaceae UCG004	PCOS	Weighted median	11	0.0817374	0.0649096	0.20794	-0.0454854	0.20896	1.08517	0.955534	1.2324
genus Ruminococcaceae UCG004	PCOS	Inverse variance weighted	11	-0.0213414	0.0677606	0.752797	-0.154152	0.111469	0.978885	0.857141	1.11792
genus Ruminococcaceae UCG004	PCOS	Simple mode	11	0.128612	0.110832	0.27283	-0.0886182	0.345842	1.13725	0.915195	1.41318
genus Ruminococcaceae UCG004	PCOS	Weighted mode	11	0.140314	0.0908894	0.153671	-0.0378292	0.318457	1.15064	0.962877	1.37501
genus Ruminococcaceae UCG005	PCOS	MR Egger	14	0.163739	0.114285	0.177471	-0.0602599	0.387737	1.17791	0.94152	1.47364
genus Ruminococcaceae UCG005	PCOS	Weighted median	14	-0.0042636	0.0615085	0.944737	-0.12482	0.116293	0.995745	0.882655	1.12333
genus Ruminococcaceae UCG005	PCOS	Inverse variance weighted	14	0.00785309	0.0428733	0.854665	-0.0761786	0.0918848	1.00788	0.926651	1.09624
genus Ruminococcaceae UCG005	PCOS	Simple mode	14	-0.00719461	0.109055	0.948404	-0.220942	0.206553	0.992831	0.801763	1.22943
genus Ruminococcaceae UCG005	PCOS	Weighted mode	14	-0.0200126	0.0945022	0.835571	-0.205237	0.165212	0.980186	0.814454	1.17964
class Negativicutes	PCOS	MR Egger	12	0.154991	0.266313	0.573461	-0.366983	0.676964	1.16765	0.692822	1.96789
class Negativicutes	PCOS	Weighted median	12	0.0353557	0.075128	0.637922	-0.111895	0.182607	1.03599	0.894138	1.20034
class Negativicutes	PCOS	Inverse variance weighted	12	0.0378697	0.0745894	0.611658	-0.108326	0.184065	1.0386	0.897335	1.20209
class Negativicutes	PCOS	Simple mode	12	0.0504134	0.130263	0.70613	-0.204902	0.305729	1.05171	0.814727	1.35761
class Negativicutes	PCOS	Weighted mode	12	0.0869095	0.118617	0.479071	-0.145581	0.3194	1.0908	0.86452	1.3763
genus Ruminococcaceae UCG009	PCOS	MR Egger	11	0.00689313	0.136881	0.960937	-0.261394	0.27518	1.00692	0.769977	1.31677
genus Ruminococcaceae UCG009	PCOS	Weighted median	11	-0.0466795	0.0444232	0.293354	-0.133749	0.0403899	0.954393	0.87481	1.04122
genus Ruminococcaceae UCG009	PCOS	Inverse variance weighted	11	-0.0495785	0.0356018	0.163746	-0.119358	0.0202011	0.95163	0.88749	1.02041
genus Ruminococcaceae UCG009	PCOS	Simple mode	11	-0.0542203	0.0719331	0.46837	-0.195209	0.0867685	0.947223	0.822663	1.09064
genus Ruminococcaceae UCG009	PCOS	Weighted mode	11	-0.0437689	0.0715146	0.55418	-0.183938	0.0963998	0.957175	0.831988	1.1012
genus Ruminococcaceae UCG010	PCOS	MR Egger	6	-0.0641558	0.163374	0.714574	-0.384368	0.256056	0.937859	0.680881	1.29183
genus Ruminococcaceae UCG010	PCOS	Weighted median	6	-0.0664255	0.0789689	0.400258	-0.221205	0.0883536	0.935733	0.801553	1.09237
genus Ruminococcaceae UCG010	PCOS	Inverse variance weighted	6	-0.072343	0.059394	0.223217	-0.188755	0.0440692	0.930212	0.827989	1.04505
genus Ruminococcaceae UCG010	PCOS	Simple mode	6	-0.0773989	0.110404	0.514545	-0.29379	0.138993	0.925521	0.745433	1.14912
genus Ruminococcaceae UCG010	PCOS	Weighted mode	6	-0.0674038	0.0930853	0.50145	-0.249851	0.115043	0.934818	0.778917	1.12192
genus Ruminococcaceae UCG011	PCOS	MR Egger	8	0.298921	0.165182	0.120335	-0.0248364	0.622679	1.3484	0.97547	1.86391
genus Ruminococcaceae UCG011	PCOS	Weighted median	8	0.0528557	0.0402155	0.188741	-0.0259666	0.131678	1.05428	0.974368	1.14074
genus Ruminococcaceae UCG011	PCOS	Inverse variance weighted	8	0.0108686	0.0377868	0.77363	-0.0631934	0.0849307	1.01093	0.938762	1.08864
genus Ruminococcaceae UCG011	PCOS	Simple mode	8	0.0560864	0.0512685	0.310176	-0.0443998	0.156573	1.05769	0.956571	1.1695
genus Ruminococcaceae UCG011	PCOS	Weighted mode	8	0.0580794	0.0518427	0.299546	-0.0435324	0.159691	1.0598	0.957402	1.17315
genus Ruminococcaceae UCG013	PCOS	MR Egger	11	-0.190765	0.147099	0.226944	-0.479078	0.0975492	0.826327	0.619354	1.10247
genus Ruminococcaceae UCG013	PCOS	Weighted median	11	-0.0642462	0.0703627	0.361205	-0.202157	0.0736646	0.937774	0.816967	1.07645
genus Ruminococcaceae UCG013	PCOS	Inverse variance weighted	11	-0.0765532	0.0510826	0.133974	-0.176675	0.0235688	0.926304	0.838052	1.02385
genus Ruminococcaceae UCG013	PCOS	Simple mode	11	0.00171922	0.125507	0.98934	-0.244275	0.247714	1.00172	0.783272	1.28109
genus Ruminococcaceae UCG013	PCOS	Weighted mode	11	-0.0196638	0.130161	0.882922	-0.274779	0.235452	0.980528	0.75974	1.26548
genus Ruminococcaceae UCG014	PCOS	MR Egger	10	-0.166211	0.15453	0.313475	-0.46909	0.136668	0.846867	0.625571	1.14645
genus Ruminococcaceae UCG014	PCOS	Weighted median	10	-0.0631487	0.0680569	0.35347	-0.19654	0.0702429	0.938804	0.821568	1.07277
genus Ruminococcaceae UCG014	PCOS	Inverse variance weighted	10	-0.0084339	0.0678786	0.901118	-0.141476	0.124608	0.991602	0.868076	1.1327
genus Ruminococcaceae UCG014	PCOS	Simple mode	10	0.0449234	0.101879	0.669651	-0.154759	0.244605	1.04595	0.856622	1.27712
genus Ruminococcaceae UCG014	PCOS	Weighted mode	10	-0.0589436	0.0706132	0.425467	-0.197346	0.0794583	0.94276	0.820907	1.0827
genus Ruminococcus1	PCOS	MR Egger	10	-0.208289	0.13555	0.162941	-0.473968	0.0573897	0.811972	0.622527	1.05907
genus Ruminococcus1	PCOS	Weighted median	10	-0.000714412	0.0692295	0.991766	-0.136404	0.134975	0.999286	0.87249	1.14451
genus Ruminococcus1	PCOS	Inverse variance weighted	10	0.0305232	0.0531526	0.565795	-0.0736559	0.134702	1.03099	0.928991	1.1442
genus Ruminococcus1	PCOS	Simple mode	10	-0.0788444	0.118059	0.520992	-0.31024	0.152551	0.924184	0.733271	1.1648
genus Ruminococcus1	PCOS	Weighted mode	10	-0.0657998	0.0996503	0.525594	-0.261114	0.129515	0.936318	0.770193	1.13828
genus Ruminococcus2	PCOS	MR Egger	15	0.14718	0.0995496	0.163101	-0.0479368	0.342298	1.15856	0.953194	1.40818
genus Ruminococcus2	PCOS	Weighted median	15	-0.00382846	0.0589569	0.948224	-0.119384	0.111727	0.996179	0.887467	1.11821
genus Ruminococcus2	PCOS	Inverse variance weighted	15	-0.0011984	0.0436666	0.978105	-0.086785	0.0843882	0.998802	0.916874	1.08805
genus Ruminococcus2	PCOS	Simple mode	15	-0.0714493	0.0872637	0.426633	-0.242486	0.0995876	0.931043	0.784675	1.10472
genus Ruminococcus2	PCOS	Weighted mode	15	-0.00504606	0.0699733	0.943531	-0.142194	0.132102	0.994967	0.867453	1.14122
genus Ruminococcus gauvreauii group	PCOS	MR Egger	11	0.2459	0.23129	0.3154	-0.207429	0.699229	1.27877	0.812671	2.0122
genus Ruminococcus gauvreauii group	PCOS	Weighted median	11	-0.0123018	0.0662305	0.852647	-0.142114	0.11751	0.987774	0.867523	1.12469
genus Ruminococcus gauvreauii group	PCOS	Inverse variance weighted	11	-0.0159484	0.0574591	0.78135	-0.128568	0.0966714	0.984178	0.879354	1.1015
genus Ruminococcus gauvreauii group	PCOS	Simple mode	11	-0.0104446	0.0972477	0.916595	-0.20105	0.180161	0.98961	0.817872	1.19741
genus Ruminococcus gauvreauii group	PCOS	Weighted mode	11	-0.0153654	0.101505	0.882689	-0.214315	0.183584	0.984752	0.807094	1.20152
genus Ruminococcus gnavus group	PCOS	MR Egger	11	-0.176884	0.159744	0.296882	-0.489982	0.136215	0.837877	0.612637	1.14593
genus Ruminococcus gnavus group	PCOS	Weighted median	11	-0.0253739	0.0439982	0.564139	-0.11161	0.0608624	0.974945	0.894393	1.06275
genus Ruminococcus gnavus group	PCOS	Inverse variance weighted	11	-0.0208441	0.0333785	0.532315	-0.0862659	0.0445777	0.979372	0.91735	1.04559
genus Ruminococcus gnavus group	PCOS	Simple mode	11	0.0262608	0.0765391	0.738625	-0.123756	0.176277	1.02661	0.883596	1.19277
genus Ruminococcus gnavus group	PCOS	Weighted mode	11	0.0108687	0.0649569	0.870453	-0.116447	0.138184	1.01093	0.890077	1.14819
genus Ruminococcus torques group	PCOS	MR Egger	7	-0.061658	0.224259	0.794361	-0.501206	0.37789	0.940204	0.6058	1.4592
genus Ruminococcus torques group	PCOS	Weighted median	7	-0.0094226	0.0986803	0.923929	-0.202836	0.183991	0.990622	0.816412	1.202
genus Ruminococcus torques group	PCOS	Inverse variance weighted	7	-0.0534904	0.0738043	0.468599	-0.198147	0.091166	0.947915	0.820249	1.09545
genus Ruminococcus torques group	PCOS	Simple mode	7	0.00858777	0.144878	0.954657	-0.275373	0.292549	1.00862	0.759288	1.33984
genus Ruminococcus torques group	PCOS	Weighted mode	7	0.0282674	0.157166	0.863185	-0.279777	0.336312	1.02867	0.755952	1.39978
class Verrucomicrobiae	PCOS	MR Egger	11	0.040516	0.151103	0.794639	-0.255645	0.336677	1.04135	0.774417	1.40029
class Verrucomicrobiae	PCOS	Weighted median	11	0.0572234	0.0592656	0.334273	-0.0589371	0.173384	1.05889	0.942766	1.18932
class Verrucomicrobiae	PCOS	Inverse variance weighted	11	0.0235307	0.0446036	0.597811	-0.0638924	0.110954	1.02381	0.938106	1.11734
class Verrucomicrobiae	PCOS	Simple mode	11	0.0299875	0.0970459	0.763661	-0.160222	0.220198	1.03044	0.851954	1.24632
class Verrucomicrobiae	PCOS	Weighted mode	11	0.0437171	0.0954795	0.656834	-0.143423	0.230857	1.04469	0.866388	1.25968
genus Sellimonas	PCOS	MR Egger	9	-0.428943	0.147937	0.0230026	-0.718901	-0.138986	0.651197	0.487288	0.87024
genus Sellimonas	PCOS	Weighted median	9	0.0187095	0.0379319	0.621842	-0.0556369	0.093056	1.01889	0.945882	1.09752
genus Sellimonas	PCOS	Inverse variance weighted	9	0.00257022	0.0344034	0.940447	-0.0648605	0.070001	1.00257	0.937198	1.07251
genus Sellimonas	PCOS	Simple mode	9	0.0341636	0.0623151	0.598489	-0.0879741	0.156301	1.03475	0.915785	1.16918
genus Sellimonas	PCOS	Weighted mode	9	0.035365	0.058228	0.560456	-0.0787619	0.149492	1.036	0.92426	1.16124
genus Senegalimassilia	PCOS	MR Egger	5	-0.0214213	0.21706	0.92761	-0.446859	0.404016	0.978806	0.639634	1.49783
genus Senegalimassilia	PCOS	Weighted median	5	-0.0475835	0.073051	0.514805	-0.190763	0.0955964	0.953531	0.826328	1.10031
genus Senegalimassilia	PCOS	Inverse variance weighted	5	-0.0459689	0.0564942	0.415821	-0.156697	0.0647597	0.955072	0.854963	1.0669
genus Senegalimassilia	PCOS	Simple mode	5	-0.0702506	0.105416	0.541616	-0.276866	0.136365	0.93216	0.758156	1.1461
genus Senegalimassilia	PCOS	Weighted mode	5	-0.0868776	0.106112	0.458912	-0.294858	0.121103	0.916789	0.744637	1.12874
genus Slackia	PCOS	MR Egger	6	0.384845	0.329797	0.308066	-0.261556	1.03125	1.46939	0.769853	2.80456
genus Slackia	PCOS	Weighted median	6	-0.0024372	0.0641622	0.9697	-0.128195	0.123321	0.997566	0.879682	1.13125
genus Slackia	PCOS	Inverse variance weighted	6	-0.00831642	0.0529603	0.87522	-0.112119	0.0954858	0.991718	0.893938	1.10019
genus Slackia	PCOS	Simple mode	6	0.0090866	0.0914316	0.924697	-0.170119	0.188293	1.00913	0.843564	1.20719
genus Slackia	PCOS	Weighted mode	6	-0.0101159	0.089935	0.914819	-0.186389	0.166157	0.989935	0.829951	1.18076
genus Streptococcus	PCOS	MR Egger	12	-0.502704	0.192961	0.0262556	-0.880907	-0.124501	0.604893	0.414407	0.882938
genus Streptococcus	PCOS	Weighted median	12	-0.101033	0.0768078	0.188373	-0.251577	0.0495098	0.903903	0.777574	1.05076
genus Streptococcus	PCOS	Inverse variance weighted	12	-0.120246	0.0522872	0.0214639	-0.222729	-0.0177632	0.886702	0.800332	0.982394
genus Streptococcus	PCOS	Simple mode	12	-0.0948077	0.132833	0.490256	-0.35516	0.165544	0.909548	0.701062	1.18004
genus Streptococcus	PCOS	Weighted mode	12	-0.0905563	0.150118	0.558585	-0.384787	0.203675	0.913423	0.680595	1.2259
genus Subdoligranulum	PCOS	MR Egger	10	-0.0915151	0.133586	0.512658	-0.353343	0.170313	0.912548	0.702336	1.18568
genus Subdoligranulum	PCOS	Weighted median	10	0.0115358	0.0703417	0.869734	-0.126334	0.149406	1.0116	0.881321	1.16114
genus Subdoligranulum	PCOS	Inverse variance weighted	10	-0.00396898	0.052369	0.939587	-0.106612	0.0986742	0.996039	0.898874	1.10371
genus Subdoligranulum	PCOS	Simple mode	10	0.0961056	0.128352	0.473113	-0.155465	0.347676	1.10088	0.856017	1.41577
genus Subdoligranulum	PCOS	Weighted mode	10	0.086804	0.126258	0.509087	-0.160661	0.334269	1.09068	0.85158	1.39692
genus Sutterella	PCOS	MR Egger	12	0.164054	0.198918	0.428758	-0.225826	0.553934	1.17828	0.797857	1.74008
genus Sutterella	PCOS	Weighted median	12	-0.00183589	0.0604585	0.975775	-0.120335	0.116663	0.998166	0.886624	1.12374
genus Sutterella	PCOS	Inverse variance weighted	12	0.0125515	0.0460714	0.785287	-0.0777485	0.102852	1.01263	0.925197	1.10833
genus Sutterella	PCOS	Simple mode	12	-0.0666135	0.110009	0.557115	-0.282231	0.149004	0.935557	0.7541	1.16068
genus Sutterella	PCOS	Weighted mode	12	0.112924	0.100712	0.28606	-0.0844716	0.31032	1.11955	0.918998	1.36386
genus Terrisporobacter	PCOS	MR Egger	5	0.104656	0.160312	0.560431	-0.209554	0.418867	1.11033	0.810946	1.52024
genus Terrisporobacter	PCOS	Weighted median	5	-0.0585317	0.0684124	0.392235	-0.19262	0.0755567	0.943148	0.824795	1.07848
genus Terrisporobacter	PCOS	Inverse variance weighted	5	-0.0335192	0.0532098	0.528731	-0.13781	0.070772	0.967036	0.871264	1.07334
genus Terrisporobacter	PCOS	Simple mode	5	-0.123409	0.103512	0.299068	-0.326293	0.0794743	0.883902	0.721594	1.08272
genus Terrisporobacter	PCOS	Weighted mode	5	-0.115718	0.107566	0.342582	-0.326547	0.0951105	0.890726	0.721411	1.09978
genus Turicibacter	PCOS	MR Egger	9	-0.134314	0.175515	0.469127	-0.478323	0.209695	0.874315	0.619822	1.2333
genus Turicibacter	PCOS	Weighted median	9	0.0331367	0.0548661	0.545873	-0.0744009	0.140674	1.03369	0.928299	1.15105
genus Turicibacter	PCOS	Inverse variance weighted	9	0.0247445	0.0433449	0.568084	-0.0602115	0.109701	1.02505	0.941565	1.11594
genus Turicibacter	PCOS	Simple mode	9	0.0984174	0.0854335	0.282591	-0.0690323	0.265867	1.10342	0.933297	1.30456
genus Turicibacter	PCOS	Weighted mode	9	0.0277641	0.0685846	0.696221	-0.106662	0.16219	1.02815	0.89883	1.17608
genus Tyzzerella3	PCOS	MR Egger	12	-0.0400408	0.169927	0.818472	-0.373098	0.293017	0.96075	0.688597	1.34047
genus Tyzzerella3	PCOS	Weighted median	12	0.0412195	0.0398351	0.300785	-0.0368573	0.119296	1.04208	0.963814	1.1267
genus Tyzzerella3	PCOS	Inverse variance weighted	12	-0.00119421	0.0296992	0.967926	-0.0594047	0.0570163	0.998807	0.942325	1.05867
genus Tyzzerella3	PCOS	Simple mode	12	0.0678627	0.062288	0.299226	-0.0542217	0.189947	1.07022	0.947222	1.20919
genus Tyzzerella3	PCOS	Weighted mode	12	0.0612907	0.0595058	0.325129	-0.0553408	0.177922	1.06321	0.946163	1.19473
family Acidaminococcaceae	PCOS	MR Egger	7	-0.00711521	0.248584	0.978273	-0.49434	0.48011	0.99291	0.609973	1.61625
family Acidaminococcaceae	PCOS	Weighted median	7	-0.0800905	0.0749031	0.284955	-0.226901	0.0667196	0.923033	0.797	1.069
family Acidaminococcaceae	PCOS	Inverse variance weighted	7	-0.0964412	0.0760528	0.204769	-0.245505	0.0526223	0.908063	0.78231	1.05403
family Acidaminococcaceae	PCOS	Simple mode	7	-0.158178	0.117362	0.226388	-0.388206	0.0718507	0.853698	0.678272	1.07449
family Acidaminococcaceae	PCOS	Weighted mode	7	-0.105845	0.0932322	0.299564	-0.28858	0.0768903	0.899564	0.749327	1.07992
family Actinomycetaceae	PCOS	MR Egger	4	0.0303363	0.122826	0.827959	-0.210403	0.271075	1.0308	0.810258	1.31137
family Actinomycetaceae	PCOS	Weighted median	4	-0.0259425	0.066745	0.697512	-0.156763	0.104878	0.974391	0.854907	1.11057
family Actinomycetaceae	PCOS	Inverse variance weighted	4	-0.0415718	0.056281	0.460121	-0.151883	0.068739	0.95928	0.859089	1.07116
family Actinomycetaceae	PCOS	Simple mode	4	-0.0534198	0.0924707	0.603976	-0.234662	0.127823	0.947982	0.790838	1.13635
family Actinomycetaceae	PCOS	Weighted mode	4	-0.0110349	0.070913	0.88622	-0.150024	0.127954	0.989026	0.860687	1.1365
genus Veillonella	PCOS	MR Egger	5	0.438415	1.4022	0.775011	-2.30989	3.18672	1.55025	0.0992721	24.2089
genus Veillonella	PCOS	Weighted median	5	0.0364712	0.0735042	0.619769	-0.107597	0.180539	1.03714	0.897989	1.19786
genus Veillonella	PCOS	Inverse variance weighted	5	0.0226444	0.0605233	0.708297	-0.0959812	0.14127	1.0229	0.908481	1.15174
genus Veillonella	PCOS	Simple mode	5	0.0548351	0.0933557	0.588506	-0.128142	0.237812	1.05637	0.879728	1.26847
genus Veillonella	PCOS	Weighted mode	5	0.0533549	0.0894838	0.58311	-0.122033	0.228743	1.0548	0.885119	1.25702
genus Victivallis	PCOS	MR Egger	10	-0.0528045	0.208712	0.806647	-0.461881	0.356272	0.948565	0.630097	1.428
genus Victivallis	PCOS	Weighted median	10	0.039413	0.036397	0.278868	-0.031925	0.110751	1.0402	0.968579	1.11712
genus Victivallis	PCOS	Inverse variance weighted	10	0.032716	0.0266747	0.220017	-0.0195663	0.0849984	1.03326	0.980624	1.08872
genus Victivallis	PCOS	Simple mode	10	0.0828759	0.0628534	0.219882	-0.0403167	0.206068	1.08641	0.960485	1.22884
genus Victivallis	PCOS	Weighted mode	10	0.0605607	0.0583428	0.326346	-0.0537912	0.174913	1.06243	0.94763	1.19114
order Actinomycetales	PCOS	MR Egger	4	0.0307408	0.123108	0.826121	-0.210551	0.272033	1.03122	0.810138	1.31263
order Actinomycetales	PCOS	Weighted median	4	-0.0258592	0.0659916	0.695165	-0.155203	0.103484	0.974472	0.856242	1.10903
order Actinomycetales	PCOS	Inverse variance weighted	4	-0.041561	0.0563198	0.460547	-0.151948	0.0688259	0.959291	0.859033	1.07125
order Actinomycetales	PCOS	Simple mode	4	-0.0527987	0.0893255	0.596043	-0.227877	0.122279	0.948571	0.796222	1.13007
order Actinomycetales	PCOS	Weighted mode	4	-0.0110813	0.0742017	0.89076	-0.156517	0.134354	0.98898	0.855117	1.1438
order Bacillales	PCOS	MR Egger	8	0.0240696	0.117883	0.844961	-0.206981	0.25512	1.02436	0.813035	1.29062
order Bacillales	PCOS	Weighted median	8	-0.00386093	0.0366682	0.916143	-0.0757306	0.0680087	0.996147	0.927066	1.07037
order Bacillales	PCOS	Inverse variance weighted	8	0.00864454	0.0278911	0.756608	-0.0460221	0.0633112	1.00868	0.955021	1.06536
order Bacillales	PCOS	Simple mode	8	0.00171517	0.0498244	0.9735	-0.0959407	0.0993711	1.00172	0.908518	1.10448
order Bacillales	PCOS	Weighted mode	8	0.00171517	0.0476	0.972262	-0.0915807	0.0950111	1.00172	0.912488	1.09967
order Bacteroidales	PCOS	MR Egger	13	0.0160398	0.0972955	0.872048	-0.174659	0.206739	1.01617	0.839743	1.22966
order Bacteroidales	PCOS	Weighted median	13	-0.00578243	0.065571	0.929729	-0.134302	0.122737	0.994234	0.874326	1.13059
order Bacteroidales	PCOS	Inverse variance weighted	13	0.0124957	0.0483897	0.796228	-0.082348	0.10734	1.01257	0.920951	1.11331
order Bacteroidales	PCOS	Simple mode	13	-0.00494542	0.0981942	0.960661	-0.197406	0.187515	0.995067	0.820857	1.20625
order Bacteroidales	PCOS	Weighted mode	13	0.0180868	0.0908179	0.845476	-0.159916	0.19609	1.01825	0.852215	1.21664
order Bifidobacteriales	PCOS	MR Egger	11	-0.454385	0.172641	0.027271	-0.792762	-0.116008	0.634838	0.452593	0.890469
order Bifidobacteriales	PCOS	Weighted median	11	-0.0788501	0.073244	0.281685	-0.222408	0.064708	0.924178	0.800588	1.06685
order Bifidobacteriales	PCOS	Inverse variance weighted	11	-0.099748	0.0617951	0.10649	-0.220866	0.0213703	0.905065	0.801824	1.0216
order Bifidobacteriales	PCOS	Simple mode	11	-0.00804899	0.133912	0.953255	-0.270517	0.254419	0.991983	0.762985	1.28971
order Bifidobacteriales	PCOS	Weighted mode	11	-0.0102419	0.120134	0.933742	-0.245705	0.225221	0.98981	0.782153	1.2526
order Burkholderiales	PCOS	MR Egger	10	-0.129993	0.175993	0.48124	-0.47494	0.214954	0.878102	0.621923	1.2398
order Burkholderiales	PCOS	Weighted median	10	0.00838915	0.0746073	0.910471	-0.137841	0.154619	1.00842	0.871237	1.16721
order Burkholderiales	PCOS	Inverse variance weighted	10	0.0307346	0.055638	0.580672	-0.0783158	0.139785	1.03121	0.924672	1.15003
order Burkholderiales	PCOS	Simple mode	10	0.138228	0.118852	0.274727	-0.0947218	0.371177	1.14824	0.909626	1.44944
order Burkholderiales	PCOS	Weighted mode	10	-0.0537881	0.114727	0.650337	-0.278654	0.171078	0.947633	0.756802	1.18658
order Clostridiales	PCOS	MR Egger	13	0.134561	0.153583	0.399679	-0.166461	0.435583	1.14403	0.846656	1.54586
order Clostridiales	PCOS	Weighted median	13	-0.0190807	0.0748644	0.798823	-0.165815	0.127654	0.9811	0.847203	1.13616
order Clostridiales	PCOS	Inverse variance weighted	13	-0.0116118	0.0568853	0.838255	-0.123107	0.0998834	0.988455	0.884169	1.10504
order Clostridiales	PCOS	Simple mode	13	0.0262119	0.139412	0.854004	-0.247035	0.299459	1.02656	0.781113	1.34913
order Clostridiales	PCOS	Weighted mode	13	-0.0893107	0.140335	0.536459	-0.364367	0.185745	0.914561	0.694636	1.20412
order Coriobacteriales	PCOS	MR Egger	14	-0.0963234	0.201924	0.641912	-0.492094	0.299447	0.90817	0.611345	1.34911
order Coriobacteriales	PCOS	Weighted median	14	-0.0254686	0.0694714	0.713913	-0.161632	0.110695	0.974853	0.850754	1.11705
order Coriobacteriales	PCOS	Inverse variance weighted	14	-0.0375388	0.049395	0.447272	-0.134353	0.0592754	0.963157	0.874281	1.06107
order Coriobacteriales	PCOS	Simple mode	14	0.0541739	0.126825	0.676257	-0.194403	0.302751	1.05567	0.823326	1.35358
order Coriobacteriales	PCOS	Weighted mode	14	0.0541739	0.1213	0.662505	-0.183574	0.291922	1.05567	0.83229	1.339
family Alcaligenaceae	PCOS	MR Egger	11	0.162604	0.255615	0.540529	-0.3384	0.663608	1.17657	0.71291	1.94179
family Alcaligenaceae	PCOS	Weighted median	11	0.0152329	0.0690576	0.825417	-0.12012	0.150586	1.01535	0.886814	1.16252
family Alcaligenaceae	PCOS	Inverse variance weighted	11	0.0171023	0.0557306	0.758938	-0.0921296	0.126334	1.01725	0.911987	1.13466
family Alcaligenaceae	PCOS	Simple mode	11	0.0530447	0.102367	0.6156	-0.147594	0.253683	1.05448	0.862782	1.28876
family Alcaligenaceae	PCOS	Weighted mode	11	0.0630522	0.10621	0.565927	-0.145119	0.271223	1.06508	0.864919	1.31157
order Desulfovibrionales	PCOS	MR Egger	11	-0.159653	0.227688	0.500911	-0.605922	0.286617	0.85244	0.545571	1.33191
order Desulfovibrionales	PCOS	Weighted median	11	0.0204435	0.0735455	0.781034	-0.123706	0.164593	1.02065	0.88364	1.17891
order Desulfovibrionales	PCOS	Inverse variance weighted	11	0.00238913	0.0531589	0.964153	-0.101802	0.106581	1.00239	0.903208	1.11247
order Desulfovibrionales	PCOS	Simple mode	11	0.0938234	0.125793	0.472924	-0.152732	0.340378	1.09837	0.85836	1.40548
order Desulfovibrionales	PCOS	Weighted mode	11	0.0861637	0.124555	0.504824	-0.157964	0.330291	1.08998	0.853881	1.39137
order Enterobacteriales	PCOS	MR Egger	7	0.0644225	0.383164	0.873068	-0.686578	0.815423	1.06654	0.503295	2.26013
order Enterobacteriales	PCOS	Weighted median	7	-0.00177633	0.0815377	0.982619	-0.16159	0.158038	0.998225	0.85079	1.17121
order Enterobacteriales	PCOS	Inverse variance weighted	7	0.0140334	0.0640462	0.826562	-0.111497	0.139564	1.01413	0.894494	1.14977
order Enterobacteriales	PCOS	Simple mode	7	-0.0489756	0.121109	0.699945	-0.28635	0.188399	0.952204	0.751	1.20731
order Enterobacteriales	PCOS	Weighted mode	7	-0.0444104	0.115314	0.713426	-0.270425	0.181605	0.956561	0.763055	1.19914
order Erysipelotrichales	PCOS	MR Egger	13	0.286955	0.23116	0.240289	-0.166119	0.740028	1.33236	0.846946	2.096
order Erysipelotrichales	PCOS	Weighted median	13	0.0838237	0.0703804	0.23365	-0.0541219	0.221769	1.08744	0.947317	1.24828
order Erysipelotrichales	PCOS	Inverse variance weighted	13	0.0470881	0.0534087	0.377963	-0.057593	0.151769	1.04821	0.944034	1.16389
order Erysipelotrichales	PCOS	Simple mode	13	0.0935079	0.123299	0.462856	-0.148158	0.335173	1.09802	0.862295	1.39818
order Erysipelotrichales	PCOS	Weighted mode	13	0.0995746	0.11873	0.418051	-0.133136	0.332285	1.1047	0.875346	1.39415
order Gastranaerophilales	PCOS	MR Egger	9	-0.124572	0.107975	0.286483	-0.336202	0.0870581	0.882875	0.714479	1.09096
order Gastranaerophilales	PCOS	Weighted median	9	-0.026419	0.050914	0.603835	-0.12621	0.0733725	0.973927	0.881429	1.07613
order Gastranaerophilales	PCOS	Inverse variance weighted	9	-0.0137261	0.0361704	0.704329	-0.0846201	0.057168	0.986368	0.918861	1.05883
order Gastranaerophilales	PCOS	Simple mode	9	0.0967	0.0894639	0.311253	-0.0786493	0.272049	1.10153	0.924364	1.31265
order Gastranaerophilales	PCOS	Weighted mode	9	-0.0985581	0.0800162	0.253026	-0.25539	0.0582737	0.906143	0.774614	1.06001
order Lactobacillales	PCOS	MR Egger	15	-0.0127293	0.135539	0.926608	-0.278386	0.252927	0.987351	0.757005	1.28779
order Lactobacillales	PCOS	Weighted median	15	0.0462653	0.073811	0.530785	-0.0984043	0.190935	1.04735	0.906282	1.21038
order Lactobacillales	PCOS	Inverse variance weighted	15	0.045064	0.0507219	0.374298	-0.054351	0.144479	1.04609	0.9471	1.15544
order Lactobacillales	PCOS	Simple mode	15	-0.0671706	0.132283	0.619514	-0.326445	0.192104	0.935036	0.721484	1.2118
order Lactobacillales	PCOS	Weighted mode	15	0.0206149	0.10053	0.840474	-0.176423	0.217653	1.02083	0.838263	1.24316
order Methanobacteriales	PCOS	MR Egger	9	0.102818	0.116509	0.406795	-0.125539	0.331175	1.10829	0.882021	1.3926
order Methanobacteriales	PCOS	Weighted median	9	-0.025737	0.0388408	0.507569	-0.101865	0.050391	0.974591	0.903151	1.05168
order Methanobacteriales	PCOS	Inverse variance weighted	9	0.0151113	0.0296064	0.609768	-0.0429173	0.0731399	1.01523	0.957991	1.07588
order Methanobacteriales	PCOS	Simple mode	9	-0.033254	0.0618956	0.605706	-0.154569	0.0880615	0.967293	0.856784	1.09206
order Methanobacteriales	PCOS	Weighted mode	9	-0.0410483	0.0565623	0.488695	-0.15191	0.0698138	0.959783	0.859065	1.07231
order Mollicutes RF9	PCOS	MR Egger	12	0.0348346	0.151418	0.822686	-0.261945	0.331615	1.03545	0.769553	1.39322
order Mollicutes RF9	PCOS	Weighted median	12	0.0580318	0.0594965	0.329371	-0.0585814	0.174645	1.05975	0.943101	1.19082
order Mollicutes RF9	PCOS	Inverse variance weighted	12	0.0787835	0.0476452	0.0982196	-0.014601	0.172168	1.08197	0.985505	1.18788
order Mollicutes RF9	PCOS	Simple mode	12	0.0599498	0.0920522	0.52825	-0.120472	0.240372	1.06178	0.886502	1.27172
order Mollicutes RF9	PCOS	Weighted mode	12	0.0619546	0.0918155	0.513753	-0.118004	0.241913	1.06391	0.888693	1.27368
order NB1n	PCOS	MR Egger	12	0.023689	0.115782	0.841989	-0.203243	0.250621	1.02397	0.81608	1.28482
order NB1n	PCOS	Weighted median	12	-0.00346685	0.0376167	0.926569	-0.0771955	0.0702618	0.996539	0.925709	1.07279
order NB1n	PCOS	Inverse variance weighted	12	-0.00786543	0.0284945	0.782523	-0.0637147	0.0479838	0.992165	0.938273	1.04915
order NB1n	PCOS	Simple mode	12	-0.0651265	0.0629038	0.322738	-0.188418	0.058165	0.936949	0.828268	1.05989
order NB1n	PCOS	Weighted mode	12	-0.0651265	0.0664623	0.348195	-0.195393	0.0651396	0.936949	0.822512	1.06731
order Pasteurellales	PCOS	MR Egger	13	-0.0132398	0.0695757	0.852546	-0.149608	0.123129	0.986848	0.861045	1.13103
order Pasteurellales	PCOS	Weighted median	13	0.0348617	0.0441546	0.429799	-0.0516813	0.121405	1.03548	0.949631	1.12908
order Pasteurellales	PCOS	Inverse variance weighted	13	0.0461651	0.0324716	0.155111	-0.0174792	0.109809	1.04725	0.982673	1.11607
order Pasteurellales	PCOS	Simple mode	13	0.0388647	0.0664841	0.569664	-0.0914443	0.169174	1.03963	0.912612	1.18433
order Pasteurellales	PCOS	Weighted mode	13	0.0406785	0.0544352	0.469283	-0.0660145	0.147372	1.04152	0.936117	1.15878
order Rhodospirillales	PCOS	MR Egger	13	-0.0130974	0.13421	0.924015	-0.27615	0.249955	0.986988	0.758699	1.28397
order Rhodospirillales	PCOS	Weighted median	13	-0.0245864	0.0482798	0.610579	-0.119215	0.0700421	0.975713	0.887617	1.07255
order Rhodospirillales	PCOS	Inverse variance weighted	13	-0.0153623	0.0342912	0.654157	-0.0825732	0.0518485	0.984755	0.920744	1.05322
order Rhodospirillales	PCOS	Simple mode	13	-0.0149628	0.0712377	0.83716	-0.154589	0.124663	0.985149	0.856767	1.13277
order Rhodospirillales	PCOS	Weighted mode	13	-0.0218321	0.0667261	0.749162	-0.152615	0.108951	0.978405	0.85846	1.11511
class Alphaproteobacteria	PCOS	MR Egger	6	0.0113931	0.186215	0.954149	-0.353589	0.376375	1.01146	0.702164	1.45699
class Alphaproteobacteria	PCOS	Weighted median	6	-0.0960551	0.0640631	0.133774	-0.221619	0.0295085	0.908414	0.801221	1.02995
class Alphaproteobacteria	PCOS	Inverse variance weighted	6	-0.0810459	0.0532094	0.127722	-0.185336	0.0232446	0.922151	0.830825	1.02352
class Alphaproteobacteria	PCOS	Simple mode	6	-0.0987674	0.0912917	0.328698	-0.277699	0.0801644	0.905953	0.757525	1.08347
class Alphaproteobacteria	PCOS	Weighted mode	6	-0.0979548	0.0890903	0.321649	-0.272572	0.0766622	0.90669	0.761419	1.07968
family Bacteroidaceae	PCOS	MR Egger	8	0.173725	0.515181	0.747441	-0.83603	1.18348	1.18973	0.433428	3.26572
family Bacteroidaceae	PCOS	Weighted median	8	0.0308119	0.092725	0.739668	-0.150929	0.212553	1.03129	0.859909	1.23683
family Bacteroidaceae	PCOS	Inverse variance weighted	8	0.0411112	0.0906647	0.65023	-0.136592	0.218814	1.04197	0.872326	1.2446
family Bacteroidaceae	PCOS	Simple mode	8	0.00396787	0.138349	0.97792	-0.267197	0.275133	1.00398	0.765522	1.31671
family Bacteroidaceae	PCOS	Weighted mode	8	0.0565444	0.125342	0.665547	-0.189127	0.302215	1.05817	0.827682	1.35285
order Selenomonadales	PCOS	MR Egger	12	0.154991	0.266313	0.573461	-0.366983	0.676964	1.16765	0.692822	1.96789
order Selenomonadales	PCOS	Weighted median	12	0.0353557	0.0767538	0.645058	-0.115082	0.185793	1.03599	0.891293	1.20417
order Selenomonadales	PCOS	Inverse variance weighted	12	0.0378697	0.0745894	0.611658	-0.108326	0.184065	1.0386	0.897335	1.20209
order Selenomonadales	PCOS	Simple mode	12	0.0504134	0.128892	0.703171	-0.202215	0.303042	1.05171	0.816919	1.35397
order Selenomonadales	PCOS	Weighted mode	12	0.0869095	0.127209	0.508614	-0.162421	0.33624	1.0908	0.850084	1.39967
order Verrucomicrobiales	PCOS	MR Egger	11	0.040516	0.151103	0.794639	-0.255645	0.336677	1.04135	0.774417	1.40029
order Verrucomicrobiales	PCOS	Weighted median	11	0.0572234	0.0601847	0.341708	-0.0607386	0.175185	1.05889	0.941069	1.19147
order Verrucomicrobiales	PCOS	Inverse variance weighted	11	0.0235307	0.0446036	0.597811	-0.0638924	0.110954	1.02381	0.938106	1.11734
order Verrucomicrobiales	PCOS	Simple mode	11	0.0299875	0.09585	0.760815	-0.157879	0.217854	1.03044	0.853953	1.24341
order Verrucomicrobiales	PCOS	Weighted mode	11	0.0437171	0.0965438	0.660343	-0.145509	0.232943	1.04469	0.864582	1.26231
order Victivallales	PCOS	MR Egger	8	0.0961769	0.120976	0.456896	-0.140936	0.33329	1.10095	0.868545	1.39555
order Victivallales	PCOS	Weighted median	8	0.0401566	0.0434035	0.354866	-0.0449142	0.125227	1.04097	0.956079	1.13341
order Victivallales	PCOS	Inverse variance weighted	8	0.0311203	0.0339899	0.359891	-0.0355	0.0977406	1.03161	0.965123	1.10268
order Victivallales	PCOS	Simple mode	8	0.0678769	0.0607084	0.30043	-0.0511115	0.186865	1.07023	0.950173	1.20546
order Victivallales	PCOS	Weighted mode	8	0.0574487	0.0633814	0.394854	-0.0667789	0.181676	1.05913	0.935402	1.19923
phylum Actinobacteria	PCOS	MR Egger	14	-0.343678	0.331689	0.320565	-0.993789	0.306433	0.709157	0.370171	1.35857
phylum Actinobacteria	PCOS	Weighted median	14	-0.0451838	0.0848122	0.594206	-0.211416	0.121048	0.955822	0.809437	1.12868
phylum Actinobacteria	PCOS	Inverse variance weighted	14	-0.0560488	0.07948	0.48069	-0.21183	0.099732	0.945493	0.809103	1.10487
phylum Actinobacteria	PCOS	Simple mode	14	0.172148	0.203155	0.412117	-0.226036	0.570333	1.18785	0.797689	1.76886
phylum Actinobacteria	PCOS	Weighted mode	14	0.151021	0.241401	0.542404	-0.322125	0.624166	1.16302	0.724608	1.86669
phylum Bacteroidetes	PCOS	MR Egger	10	-0.0520183	0.127096	0.693071	-0.301127	0.19709	0.949312	0.739984	1.21785
phylum Bacteroidetes	PCOS	Weighted median	10	-0.00597645	0.0761661	0.937457	-0.155262	0.143309	0.994041	0.856191	1.15409
phylum Bacteroidetes	PCOS	Inverse variance weighted	10	0.0124475	0.0575178	0.828667	-0.100287	0.125182	1.01253	0.904577	1.13336
phylum Bacteroidetes	PCOS	Simple mode	10	-0.0258365	0.118128	0.83175	-0.257367	0.205694	0.974494	0.773084	1.22838
phylum Bacteroidetes	PCOS	Weighted mode	10	-0.0171356	0.108698	0.878218	-0.230185	0.195913	0.98301	0.794387	1.21642
phylum Cyanobacteria	PCOS	MR Egger	8	0.0281097	0.187502	0.885743	-0.339395	0.395614	1.02851	0.712201	1.4853
phylum Cyanobacteria	PCOS	Weighted median	8	-0.0427954	0.0560753	0.445357	-0.152703	0.0671122	0.958107	0.858385	1.06942
phylum Cyanobacteria	PCOS	Inverse variance weighted	8	-0.0423855	0.0494274	0.391152	-0.139263	0.0544922	0.9585	0.869999	1.056
phylum Cyanobacteria	PCOS	Simple mode	8	-0.0552575	0.0959205	0.582603	-0.243262	0.132747	0.946241	0.784066	1.14196
phylum Cyanobacteria	PCOS	Weighted mode	8	-0.0645873	0.0882493	0.488019	-0.237556	0.108381	0.937454	0.788553	1.11447
phylum Euryarchaeota	PCOS	MR Egger	11	-0.014553	0.126925	0.911233	-0.263326	0.23422	0.985552	0.768492	1.26392
phylum Euryarchaeota	PCOS	Weighted median	11	-0.0271533	0.0344266	0.430269	-0.0946293	0.0403228	0.973212	0.90971	1.04115
phylum Euryarchaeota	PCOS	Inverse variance weighted	11	0.00297588	0.0271977	0.912872	-0.0503316	0.0562834	1.00298	0.950914	1.0579
phylum Euryarchaeota	PCOS	Simple mode	11	-0.0241903	0.055995	0.674901	-0.13394	0.0855598	0.9761	0.874642	1.08933
phylum Euryarchaeota	PCOS	Weighted mode	11	-0.0331603	0.0503371	0.524924	-0.131821	0.0655004	0.967383	0.876498	1.06769
phylum Firmicutes	PCOS	MR Egger	15	0.0300275	0.129568	0.820339	-0.223925	0.28398	1.03048	0.799375	1.32841
phylum Firmicutes	PCOS	Weighted median	15	-0.0396998	0.0656386	0.545296	-0.168351	0.0889518	0.961078	0.845057	1.09303
phylum Firmicutes	PCOS	Inverse variance weighted	15	-0.0387088	0.0544166	0.476873	-0.145365	0.0679478	0.962031	0.864706	1.07031
phylum Firmicutes	PCOS	Simple mode	15	-0.0725412	0.108334	0.514002	-0.284876	0.139794	0.930027	0.752107	1.15004
phylum Firmicutes	PCOS	Weighted mode	15	-0.0780006	0.0917214	0.409407	-0.257775	0.101773	0.924964	0.772769	1.10713
phylum Lentisphaerae	PCOS	MR Egger	9	0.0839958	0.121302	0.510965	-0.153757	0.321748	1.08762	0.857481	1.37954
phylum Lentisphaerae	PCOS	Weighted median	9	0.0294447	0.0408765	0.47132	-0.0506733	0.109563	1.02988	0.950589	1.11579
phylum Lentisphaerae	PCOS	Inverse variance weighted	9	0.0253126	0.0318374	0.426579	-0.0370886	0.0877139	1.02564	0.963591	1.09168
phylum Lentisphaerae	PCOS	Simple mode	9	0.0572697	0.0606284	0.372513	-0.0615619	0.176101	1.05894	0.940295	1.19256
phylum Lentisphaerae	PCOS	Weighted mode	9	0.045441	0.0635738	0.495073	-0.0791635	0.170046	1.04649	0.923889	1.18536
phylum Proteobacteria	PCOS	MR Egger	12	0.0853548	0.142051	0.561295	-0.193065	0.363774	1.0891	0.824429	1.43875
phylum Proteobacteria	PCOS	Weighted median	12	0.00594558	0.070745	0.933023	-0.132715	0.144606	1.00596	0.875715	1.15558
phylum Proteobacteria	PCOS	Inverse variance weighted	12	-0.0150045	0.0510324	0.768744	-0.115028	0.0850191	0.985108	0.891341	1.08874
phylum Proteobacteria	PCOS	Simple mode	12	-0.0852418	0.11452	0.472272	-0.3097	0.139217	0.91829	0.733667	1.14937
phylum Proteobacteria	PCOS	Weighted mode	12	0.034731	0.0990266	0.73242	-0.159361	0.228823	1.03534	0.852688	1.25712
family Bacteroidales S24 7group	PCOS	MR Egger	8	0.00862804	0.166858	0.960439	-0.318413	0.335669	1.00867	0.727303	1.39888
family Bacteroidales S24 7group	PCOS	Weighted median	8	0.034556	0.0560015	0.537198	-0.0752069	0.144319	1.03516	0.927552	1.15525
family Bacteroidales S24 7group	PCOS	Inverse variance weighted	8	0.0534315	0.0415997	0.198995	-0.0281039	0.134967	1.05488	0.972287	1.1445
family Bacteroidales S24 7group	PCOS	Simple mode	8	0.0344163	0.0854401	0.699105	-0.133046	0.201879	1.03502	0.875425	1.2237
family Bacteroidales S24 7group	PCOS	Weighted mode	8	0.0276604	0.0849519	0.754243	-0.138845	0.194166	1.02805	0.870363	1.2143
phylum Tenericutes	PCOS	MR Egger	12	0.100192	0.143338	0.500492	-0.18075	0.381133	1.10538	0.834644	1.46394
phylum Tenericutes	PCOS	Weighted median	12	0.0821567	0.0555022	0.138809	-0.0266277	0.190941	1.08563	0.973724	1.21039
phylum Tenericutes	PCOS	Inverse variance weighted	12	0.111988	0.0422338	0.00801083	0.0292095	0.194766	1.1185	1.02964	1.21503
phylum Tenericutes	PCOS	Simple mode	12	0.0827572	0.092221	0.388735	-0.097996	0.26351	1.08628	0.906653	1.30149
phylum Tenericutes	PCOS	Weighted mode	12	0.0772853	0.0906761	0.412208	-0.10044	0.25501	1.08035	0.90444	1.29048
phylum Verrucomicrobia	PCOS	MR Egger	12	0.234268	0.120834	0.0812477	-0.00256655	0.471102	1.26398	0.997437	1.60176
phylum Verrucomicrobia	PCOS	Weighted median	12	0.0107851	0.0622067	0.862356	-0.11114	0.13271	1.01084	0.894813	1.14192
phylum Verrucomicrobia	PCOS	Inverse variance weighted	12	0.0506241	0.0494636	0.306089	-0.0463245	0.147573	1.05193	0.954732	1.15902
phylum Verrucomicrobia	PCOS	Simple mode	12	-0.0393505	0.110889	0.729403	-0.256694	0.177993	0.961414	0.773605	1.19482
phylum Verrucomicrobia	PCOS	Weighted mode	12	-0.00735057	0.11109	0.948432	-0.225087	0.210385	0.992676	0.798447	1.23415
family Bifidobacteriaceae	PCOS	MR Egger	11	-0.454385	0.172641	0.027271	-0.792762	-0.116008	0.634838	0.452593	0.890469
family Bifidobacteriaceae	PCOS	Weighted median	11	-0.0788501	0.0745545	0.29023	-0.224977	0.0672767	0.924178	0.798535	1.06959
family Bifidobacteriaceae	PCOS	Inverse variance weighted	11	-0.099748	0.0617951	0.10649	-0.220866	0.0213703	0.905065	0.801824	1.0216
family Bifidobacteriaceae	PCOS	Simple mode	11	-0.00804899	0.135482	0.953796	-0.273594	0.257496	0.991983	0.760641	1.29369
family Bifidobacteriaceae	PCOS	Weighted mode	11	-0.0102419	0.12266	0.935103	-0.250656	0.230172	0.98981	0.77829	1.25882
family Clostridiaceae1	PCOS	MR Egger	10	-0.190519	0.147802	0.233415	-0.480211	0.0991737	0.82653	0.618653	1.10426
family Clostridiaceae1	PCOS	Weighted median	10	-0.0338371	0.0682333	0.619963	-0.167574	0.0999002	0.966729	0.845714	1.10506
family Clostridiaceae1	PCOS	Inverse variance weighted	10	0.0118605	0.0508715	0.815647	-0.0878476	0.111569	1.01193	0.9159	1.11803
family Clostridiaceae1	PCOS	Simple mode	10	-0.0802588	0.101893	0.451133	-0.27997	0.119452	0.922877	0.755806	1.12688
family Clostridiaceae1	PCOS	Weighted mode	10	-0.0638078	0.097329	0.528489	-0.254573	0.126957	0.938185	0.775248	1.13537
family Clostridiales vadin BB60 group	PCOS	MR Egger	15	-0.138085	0.097671	0.180925	-0.32952	0.0533501	0.871025	0.719269	1.0548
family Clostridiales vadin BB60 group	PCOS	Weighted median	15	-0.040004	0.0489262	0.413563	-0.135899	0.0558913	0.960786	0.87293	1.05748
family Clostridiales vadin BB60 group	PCOS	Inverse variance weighted	15	-0.0236559	0.0356873	0.507417	-0.093603	0.0462912	0.976622	0.910644	1.04738
family Clostridiales vadin BB60 group	PCOS	Simple mode	15	-0.0547732	0.0880702	0.543986	-0.227391	0.117844	0.9467	0.796609	1.12507
family Clostridiales vadin BB60 group	PCOS	Weighted mode	15	-0.0636588	0.0670903	0.358788	-0.195156	0.0678381	0.938325	0.822707	1.07019
family Coriobacteriaceae	PCOS	MR Egger	14	-0.0963234	0.201924	0.641912	-0.492094	0.299447	0.90817	0.611345	1.34911
family Coriobacteriaceae	PCOS	Weighted median	14	-0.0254686	0.0681157	0.708478	-0.158975	0.108038	0.974853	0.853017	1.11409
family Coriobacteriaceae	PCOS	Inverse variance weighted	14	-0.0375388	0.049395	0.447272	-0.134353	0.0592754	0.963157	0.874281	1.06107
family Coriobacteriaceae	PCOS	Simple mode	14	0.0541739	0.125651	0.673426	-0.192103	0.300451	1.05567	0.825222	1.35047
family Coriobacteriaceae	PCOS	Weighted mode	14	0.0541739	0.115525	0.646881	-0.172254	0.280602	1.05567	0.841765	1.32393
family Defluviitaleaceae	PCOS	MR Egger	11	0.275853	0.134615	0.0707052	0.0120077	0.539698	1.31765	1.01208	1.71549
family Defluviitaleaceae	PCOS	Weighted median	11	-0.00370279	0.0540909	0.945423	-0.109721	0.102315	0.996304	0.896084	1.10773
family Defluviitaleaceae	PCOS	Inverse variance weighted	11	-0.0232399	0.0394512	0.555808	-0.100564	0.0540844	0.977028	0.904327	1.05557
family Defluviitaleaceae	PCOS	Simple mode	11	0.00570258	0.089205	0.950288	-0.169139	0.180544	1.00572	0.844391	1.19787
family Defluviitaleaceae	PCOS	Weighted mode	11	-0.000517011	0.0780668	0.994846	-0.153528	0.152494	0.999483	0.857677	1.16474
family Desulfovibrionaceae	PCOS	MR Egger	9	-0.200719	0.243226	0.436455	-0.677442	0.276005	0.818143	0.507915	1.31785
family Desulfovibrionaceae	PCOS	Weighted median	9	0.0702925	0.0798221	0.378527	-0.0861588	0.226744	1.07282	0.917449	1.25451
family Desulfovibrionaceae	PCOS	Inverse variance weighted	9	0.00568266	0.0582103	0.922232	-0.10841	0.119775	1.0057	0.89726	1.12724
family Desulfovibrionaceae	PCOS	Simple mode	9	0.124394	0.132505	0.375313	-0.135315	0.384103	1.13246	0.873441	1.4683
family Desulfovibrionaceae	PCOS	Weighted mode	9	0.119222	0.129487	0.384119	-0.134573	0.373016	1.12662	0.874089	1.45211
family Enterobacteriaceae	PCOS	MR Egger	7	0.0644225	0.383164	0.873068	-0.686578	0.815423	1.06654	0.503295	2.26013
family Enterobacteriaceae	PCOS	Weighted median	7	-0.00177633	0.0807981	0.98246	-0.160141	0.156588	0.998225	0.852024	1.16951
family Enterobacteriaceae	PCOS	Inverse variance weighted	7	0.0140334	0.0640462	0.826562	-0.111497	0.139564	1.01413	0.894494	1.14977
family Enterobacteriaceae	PCOS	Simple mode	7	-0.0489756	0.114396	0.683502	-0.273191	0.17524	0.952204	0.760947	1.19153
family Enterobacteriaceae	PCOS	Weighted mode	7	-0.0444104	0.11193	0.705266	-0.263794	0.174973	0.956561	0.768132	1.19121
class Bacilli	PCOS	MR Egger	18	0.0686587	0.137053	0.623217	-0.199965	0.337282	1.07107	0.81876	1.40113
class Bacilli	PCOS	Weighted median	18	0.0575149	0.0651986	0.377696	-0.0702743	0.185304	1.0592	0.932138	1.20358
class Bacilli	PCOS	Inverse variance weighted	18	0.0710508	0.0482262	0.140675	-0.0234726	0.165574	1.07364	0.976801	1.18007
class Bacilli	PCOS	Simple mode	18	-0.0726837	0.133242	0.592495	-0.333838	0.188471	0.929895	0.71617	1.2074
class Bacilli	PCOS	Weighted mode	18	0.0152201	0.104194	0.885581	-0.189001	0.219441	1.01534	0.827786	1.24538
family Erysipelotrichaceae	PCOS	MR Egger	13	0.286955	0.23116	0.240289	-0.166119	0.740028	1.33236	0.846946	2.096
family Erysipelotrichaceae	PCOS	Weighted median	13	0.0838237	0.0684837	0.220954	-0.0504043	0.218052	1.08744	0.950845	1.24365
family Erysipelotrichaceae	PCOS	Inverse variance weighted	13	0.0470881	0.0534087	0.377963	-0.057593	0.151769	1.04821	0.944034	1.16389
family Erysipelotrichaceae	PCOS	Simple mode	13	0.0935079	0.112539	0.422259	-0.127069	0.314085	1.09802	0.880673	1.36901
family Erysipelotrichaceae	PCOS	Weighted mode	13	0.0995746	0.122757	0.433072	-0.141029	0.340178	1.1047	0.868465	1.4052
family Family XI	PCOS	MR Egger	8	0.000994341	0.174043	0.995627	-0.34013	0.342119	1.00099	0.711678	1.40793
family Family XI	PCOS	Weighted median	8	-0.0277121	0.0335556	0.408885	-0.0934811	0.0380568	0.972668	0.910755	1.03879
family Family XI	PCOS	Inverse variance weighted	8	-0.017444	0.0273433	0.523497	-0.0710369	0.0361488	0.982707	0.931428	1.03681
family Family XI	PCOS	Simple mode	8	-0.0319817	0.0484967	0.530689	-0.127035	0.0630718	0.968524	0.880703	1.0651
family Family XI	PCOS	Weighted mode	8	-0.0325793	0.0511063	0.544091	-0.132748	0.0675891	0.967946	0.875686	1.06993
family Family XIII	PCOS	MR Egger	7	0.0943805	0.318833	0.779116	-0.530533	0.719294	1.09898	0.588291	2.05298
family Family XIII	PCOS	Weighted median	7	-0.111613	0.0940601	0.235381	-0.295971	0.0727449	0.89439	0.743809	1.07546
family Family XIII	PCOS	Inverse variance weighted	7	-0.108282	0.0810564	0.181589	-0.267152	0.050589	0.897375	0.765557	1.05189
family Family XIII	PCOS	Simple mode	7	0.0473531	0.162205	0.780169	-0.270569	0.365276	1.04849	0.762945	1.44091
family Family XIII	PCOS	Weighted mode	7	0.0500468	0.150995	0.751578	-0.245903	0.345997	1.05132	0.781998	1.4134
family Lachnospiraceae	PCOS	MR Egger	16	-0.142893	0.210158	0.507637	-0.554803	0.269017	0.866847	0.574185	1.30868
family Lachnospiraceae	PCOS	Weighted median	16	-0.060186	0.0680782	0.376657	-0.193619	0.0732471	0.941589	0.823972	1.076
family Lachnospiraceae	PCOS	Inverse variance weighted	16	-0.0713524	0.0584307	0.222031	-0.185876	0.0431718	0.931134	0.830376	1.04412
family Lachnospiraceae	PCOS	Simple mode	16	-0.0470057	0.1275	0.717523	-0.296905	0.202893	0.954082	0.743115	1.22494
family Lachnospiraceae	PCOS	Weighted mode	16	-0.0559364	0.119971	0.647735	-0.291079	0.179206	0.945599	0.747457	1.19627
family Lactobacillaceae	PCOS	MR Egger	8	-0.0202672	0.0924595	0.83376	-0.201488	0.160953	0.979937	0.817513	1.17463
family Lactobacillaceae	PCOS	Weighted median	8	-0.0383297	0.0488672	0.432825	-0.134109	0.0574499	0.962396	0.874494	1.05913
family Lactobacillaceae	PCOS	Inverse variance weighted	8	-0.0441296	0.0369777	0.232708	-0.116606	0.0283466	0.95683	0.889936	1.02875
family Lactobacillaceae	PCOS	Simple mode	8	-0.0207575	0.0772471	0.795896	-0.172162	0.130647	0.979456	0.841843	1.13957
family Lactobacillaceae	PCOS	Weighted mode	8	-0.0496897	0.0645628	0.46669	-0.176233	0.0768534	0.951525	0.838423	1.07988
family Methanobacteriaceae	PCOS	MR Egger	9	0.102818	0.116509	0.406795	-0.125539	0.331175	1.10829	0.882021	1.3926
family Methanobacteriaceae	PCOS	Weighted median	9	-0.025737	0.0410061	0.53024	-0.106109	0.0546349	0.974591	0.899327	1.05615
family Methanobacteriaceae	PCOS	Inverse variance weighted	9	0.0151113	0.0296064	0.609768	-0.0429173	0.0731399	1.01523	0.957991	1.07588
family Methanobacteriaceae	PCOS	Simple mode	9	-0.033254	0.0626846	0.610173	-0.156116	0.0896078	0.967293	0.85546	1.09375
family Methanobacteriaceae	PCOS	Weighted mode	9	-0.0410483	0.0596905	0.511092	-0.158042	0.075945	0.959783	0.853814	1.0789
family Oxalobacteraceae	PCOS	MR Egger	14	0.0227697	0.099887	0.82352	-0.173009	0.218548	1.02303	0.84113	1.24427
family Oxalobacteraceae	PCOS	Weighted median	14	0.0157471	0.0356268	0.658487	-0.0540814	0.0855757	1.01587	0.947355	1.08934
family Oxalobacteraceae	PCOS	Inverse variance weighted	14	0.0133208	0.0258515	0.606357	-0.0373482	0.0639898	1.01341	0.963341	1.06608
family Oxalobacteraceae	PCOS	Simple mode	14	0.0262638	0.0584962	0.660838	-0.0883888	0.140916	1.02661	0.915405	1.15133
family Oxalobacteraceae	PCOS	Weighted mode	14	0.0238857	0.0599102	0.696592	-0.0935383	0.14131	1.02417	0.910703	1.15178
family Pasteurellaceae	PCOS	MR Egger	13	-0.0132398	0.0695757	0.852546	-0.149608	0.123129	0.986848	0.861045	1.13103
family Pasteurellaceae	PCOS	Weighted median	13	0.0348617	0.0439516	0.427671	-0.0512834	0.121007	1.03548	0.950009	1.12863
family Pasteurellaceae	PCOS	Inverse variance weighted	13	0.0461651	0.0324716	0.155111	-0.0174792	0.109809	1.04725	0.982673	1.11607
family Pasteurellaceae	PCOS	Simple mode	13	0.0388647	0.0629886	0.548756	-0.0845931	0.162322	1.03963	0.918886	1.17624
family Pasteurellaceae	PCOS	Weighted mode	13	0.0406785	0.0578943	0.495688	-0.0727942	0.154151	1.04152	0.929792	1.16667
family Peptococcaceae	PCOS	MR Egger	9	0.110853	0.146779	0.474746	-0.176833	0.398538	1.11723	0.837919	1.48965
family Peptococcaceae	PCOS	Weighted median	9	0.0982941	0.0600779	0.101816	-0.0194586	0.216047	1.10329	0.98073	1.24116
family Peptococcaceae	PCOS	Inverse variance weighted	9	0.0639959	0.0499936	0.200517	-0.0339917	0.161983	1.06609	0.96658	1.17584
family Peptococcaceae	PCOS	Simple mode	9	0.134176	0.0785593	0.126025	-0.0198004	0.288152	1.14359	0.980394	1.33396
family Peptococcaceae	PCOS	Weighted mode	9	0.123045	0.0690239	0.112496	-0.0122417	0.258332	1.13094	0.987833	1.29477
family Peptostreptococcaceae	PCOS	MR Egger	13	-0.056597	0.0955856	0.56575	-0.243945	0.130751	0.944975	0.783531	1.13968
family Peptostreptococcaceae	PCOS	Weighted median	13	0.00703116	0.0590415	0.905205	-0.10869	0.122753	1.00706	0.897008	1.1306
family Peptostreptococcaceae	PCOS	Inverse variance weighted	13	-0.0140284	0.0419161	0.737869	-0.0961839	0.0681272	0.98607	0.908297	1.0705
family Peptostreptococcaceae	PCOS	Simple mode	13	0.0183557	0.104654	0.863695	-0.186767	0.223478	1.01853	0.829637	1.25042
family Peptostreptococcaceae	PCOS	Weighted mode	13	0.0327935	0.087655	0.714842	-0.13901	0.204597	1.03334	0.870219	1.22703
class Bacteroidia	PCOS	MR Egger	13	0.0160398	0.0972955	0.872048	-0.174659	0.206739	1.01617	0.839743	1.22966
class Bacteroidia	PCOS	Weighted median	13	-0.00578243	0.0629281	0.926786	-0.129122	0.117557	0.994234	0.878867	1.12475
class Bacteroidia	PCOS	Inverse variance weighted	13	0.0124957	0.0483897	0.796228	-0.082348	0.10734	1.01257	0.920951	1.11331
class Bacteroidia	PCOS	Simple mode	13	-0.00494542	0.103417	0.962646	-0.207642	0.197751	0.995067	0.812498	1.21866
class Bacteroidia	PCOS	Weighted mode	13	0.0180868	0.0956983	0.853253	-0.169482	0.205655	1.01825	0.844102	1.22833
family Porphyromonadaceae	PCOS	MR Egger	9	-0.159629	0.295431	0.605729	-0.738673	0.419416	0.85246	0.477748	1.52107
family Porphyromonadaceae	PCOS	Weighted median	9	-0.0262182	0.0915869	0.774675	-0.205728	0.153292	0.974123	0.814054	1.16567
family Porphyromonadaceae	PCOS	Inverse variance weighted	9	-0.0199754	0.0665094	0.763918	-0.150334	0.110383	0.980223	0.860421	1.11671
family Porphyromonadaceae	PCOS	Simple mode	9	-0.0454998	0.148097	0.766514	-0.33577	0.24477	0.95552	0.714788	1.27733
family Porphyromonadaceae	PCOS	Weighted mode	9	-0.0454998	0.142536	0.757738	-0.32487	0.23387	0.95552	0.722621	1.26348
family Prevotellaceae	PCOS	MR Egger	16	-0.289277	0.151094	0.0762117	-0.585421	0.00686775	0.748805	0.556871	1.00689
family Prevotellaceae	PCOS	Weighted median	16	-0.000955657	0.0548266	0.986093	-0.108416	0.106505	0.999045	0.897254	1.11238
family Prevotellaceae	PCOS	Inverse variance weighted	16	0.0146672	0.0416024	0.724421	-0.0668736	0.096208	1.01478	0.935313	1.10099
family Prevotellaceae	PCOS	Simple mode	16	-0.016367	0.0971977	0.868527	-0.206874	0.17414	0.983766	0.813122	1.19022
family Prevotellaceae	PCOS	Weighted mode	16	-0.0134989	0.0855	0.876656	-0.181079	0.154081	0.986592	0.83437	1.16659
family Rhodospirillaceae	PCOS	MR Egger	14	-0.0710133	0.139379	0.619643	-0.344197	0.20217	0.931449	0.70879	1.22406
family Rhodospirillaceae	PCOS	Weighted median	14	-0.0339611	0.0478622	0.477978	-0.127771	0.0598489	0.966609	0.880055	1.06168
family Rhodospirillaceae	PCOS	Inverse variance weighted	14	-0.0356459	0.033479	0.287001	-0.101265	0.029973	0.964982	0.903694	1.03043
family Rhodospirillaceae	PCOS	Simple mode	14	-0.0426492	0.0744146	0.576337	-0.188502	0.103203	0.958247	0.828199	1.10872
family Rhodospirillaceae	PCOS	Weighted mode	14	-0.0273556	0.0628882	0.670705	-0.150616	0.0959052	0.973015	0.860178	1.10065
family Rikenellaceae	PCOS	MR Egger	16	-0.0768356	0.136287	0.581825	-0.343959	0.190288	0.926042	0.708958	1.2096
family Rikenellaceae	PCOS	Weighted median	16	0.0227204	0.0620012	0.714028	-0.0988019	0.144243	1.02298	0.905922	1.15516
family Rikenellaceae	PCOS	Inverse variance weighted	16	0.0524087	0.0444868	0.238768	-0.0347855	0.139603	1.05381	0.965813	1.14982
family Rikenellaceae	PCOS	Simple mode	16	0.0626094	0.116668	0.599384	-0.166061	0.291279	1.06461	0.846995	1.33814
family Rikenellaceae	PCOS	Weighted mode	16	0.0414338	0.111264	0.71481	-0.176644	0.259511	1.0423	0.838078	1.2963
family Ruminococcaceae	PCOS	MR Egger	10	-0.0442434	0.110949	0.700494	-0.261704	0.173217	0.956721	0.769739	1.18912
family Ruminococcaceae	PCOS	Weighted median	10	0.0258261	0.0731898	0.72419	-0.117626	0.169278	1.02616	0.889029	1.18445
family Ruminococcaceae	PCOS	Inverse variance weighted	10	0.00229961	0.0513657	0.964291	-0.0983771	0.102976	1.0023	0.906307	1.10847
family Ruminococcaceae	PCOS	Simple mode	10	0.0768835	0.123096	0.547751	-0.164385	0.318152	1.07992	0.848415	1.37458
family Ruminococcaceae	PCOS	Weighted mode	10	0.0637116	0.108932	0.573002	-0.149796	0.277219	1.06578	0.860884	1.31946
family Streptococcaceae	PCOS	MR Egger	11	-0.212199	0.261342	0.437764	-0.724429	0.300032	0.808804	0.484601	1.3499
family Streptococcaceae	PCOS	Weighted median	11	-0.0149401	0.0787161	0.849468	-0.169224	0.139344	0.985171	0.84432	1.14952
family Streptococcaceae	PCOS	Inverse variance weighted	11	-0.0530264	0.0613506	0.387413	-0.173274	0.0672207	0.948355	0.840908	1.06953
family Streptococcaceae	PCOS	Simple mode	11	-0.0186198	0.138916	0.896033	-0.290895	0.253655	0.981553	0.747594	1.28873
family Streptococcaceae	PCOS	Weighted mode	11	0.0206678	0.13004	0.876885	-0.234211	0.275546	1.02088	0.791195	1.31725
family Veillonellaceae	PCOS	MR Egger	18	-0.0719303	0.0730936	0.339721	-0.215194	0.071333	0.930596	0.806385	1.07394
family Veillonellaceae	PCOS	Weighted median	18	-0.0432953	0.0491942	0.378811	-0.139716	0.0531253	0.957629	0.869605	1.05456
family Veillonellaceae	PCOS	Inverse variance weighted	18	0.0067639	0.0364733	0.852878	-0.0647238	0.0782516	1.00679	0.937326	1.08139
family Veillonellaceae	PCOS	Simple mode	18	-0.00659265	0.0898036	0.942335	-0.182608	0.169422	0.993429	0.833095	1.18462
family Veillonellaceae	PCOS	Weighted mode	18	-0.0404941	0.0611529	0.516734	-0.160354	0.0793656	0.960315	0.851842	1.0826
class Betaproteobacteria	PCOS	MR Egger	10	-0.137425	0.178942	0.464558	-0.488151	0.213301	0.8716	0.61376	1.23776
class Betaproteobacteria	PCOS	Weighted median	10	0.0201637	0.078621	0.79759	-0.133933	0.174261	1.02037	0.874648	1.19037
class Betaproteobacteria	PCOS	Inverse variance weighted	10	0.0398563	0.0563957	0.479736	-0.0706792	0.150392	1.04066	0.931761	1.16229
class Betaproteobacteria	PCOS	Simple mode	10	0.161247	0.119909	0.211612	-0.0737739	0.396268	1.17498	0.928882	1.48627
class Betaproteobacteria	PCOS	Weighted mode	10	-0.0643134	0.12173	0.61005	-0.302904	0.174277	0.937711	0.73867	1.19039
family Verrucomicrobiaceae	PCOS	MR Egger	11	0.0402996	0.151093	0.795695	-0.255843	0.336443	1.04112	0.774263	1.39996
family Verrucomicrobiaceae	PCOS	Weighted median	11	0.0572324	0.060232	0.342011	-0.0608223	0.175287	1.0589	0.94099	1.19159
family Verrucomicrobiaceae	PCOS	Inverse variance weighted	11	0.0235183	0.0446146	0.598093	-0.0639262	0.110963	1.0238	0.938074	1.11735
family Verrucomicrobiaceae	PCOS	Simple mode	11	0.0301746	0.102854	0.775235	-0.17142	0.231769	1.03063	0.842468	1.26083
family Verrucomicrobiaceae	PCOS	Weighted mode	11	0.0423883	0.0939586	0.661516	-0.141771	0.226547	1.0433	0.86782	1.25426
family Victivallaceae	PCOS	MR Egger	11	0.0898248	0.117794	0.465242	-0.141051	0.320701	1.09398	0.868445	1.37809
family Victivallaceae	PCOS	Weighted median	11	-0.018153	0.0347526	0.601426	-0.0862681	0.049962	0.982011	0.917348	1.05123
family Victivallaceae	PCOS	Inverse variance weighted	11	-0.0172626	0.0253755	0.496323	-0.0669985	0.0324734	0.982886	0.935197	1.03301
family Victivallaceae	PCOS	Simple mode	11	-0.0223347	0.0529629	0.682162	-0.126142	0.0814725	0.977913	0.88149	1.08488
family Victivallaceae	PCOS	Weighted mode	11	-0.0171216	0.0541054	0.758169	-0.123168	0.088925	0.983024	0.884115	1.093
genus Actinomyces	PCOS	MR Egger	7	0.0507977	0.105951	0.651858	-0.156867	0.258462	1.05211	0.854818	1.29494
genus Actinomyces	PCOS	Weighted median	7	-0.0299783	0.0577587	0.603742	-0.143185	0.0832287	0.970467	0.866593	1.08679
genus Actinomyces	PCOS	Inverse variance weighted	7	-0.0569585	0.0432845	0.188204	-0.141796	0.0278791	0.944633	0.867798	1.02827
genus Actinomyces	PCOS	Simple mode	7	-0.0335563	0.0851287	0.707074	-0.200409	0.133296	0.967	0.818396	1.14259
genus Actinomyces	PCOS	Weighted mode	7	-0.00515243	0.0636174	0.938083	-0.129843	0.119538	0.994861	0.878234	1.12698
genus Adlercreutzia	PCOS	MR Egger	8	0.14583	0.355335	0.695764	-0.550626	0.842287	1.157	0.576589	2.32167
genus Adlercreutzia	PCOS	Weighted median	8	0.0221347	0.069503	0.750127	-0.114091	0.158361	1.02238	0.892177	1.17159
genus Adlercreutzia	PCOS	Inverse variance weighted	8	0.006646	0.0745168	0.928933	-0.139407	0.152699	1.00667	0.869874	1.16497
genus Adlercreutzia	PCOS	Simple mode	8	0.0217924	0.120891	0.862052	-0.215153	0.258738	1.02203	0.806418	1.29529
genus Adlercreutzia	PCOS	Weighted mode	8	0.0385329	0.101531	0.715555	-0.160468	0.237534	1.03928	0.851745	1.26812
genus Akkermansia	PCOS	MR Egger	11	0.0404053	0.150999	0.795049	-0.255553	0.336363	1.04123	0.774488	1.39985
genus Akkermansia	PCOS	Weighted median	11	0.0571994	0.0624205	0.35948	-0.0651447	0.179543	1.05887	0.936932	1.19667
genus Akkermansia	PCOS	Inverse variance weighted	11	0.0235215	0.0445982	0.597909	-0.0638909	0.110934	1.0238	0.938107	1.11732
genus Akkermansia	PCOS	Simple mode	11	0.0305152	0.0972662	0.760173	-0.160126	0.221157	1.03099	0.852036	1.24752
genus Akkermansia	PCOS	Weighted mode	11	0.0427131	0.0933305	0.656983	-0.140215	0.225641	1.04364	0.869172	1.25313
genus Alistipes	PCOS	MR Egger	12	-0.325131	0.289943	0.288339	-0.89342	0.243157	0.722432	0.409254	1.27527
genus Alistipes	PCOS	Weighted median	12	0.0551269	0.0775551	0.477203	-0.0968812	0.207135	1.05667	0.907664	1.23015
genus Alistipes	PCOS	Inverse variance weighted	12	0.0473255	0.062873	0.451621	-0.0759056	0.170557	1.04846	0.926904	1.18596
genus Alistipes	PCOS	Simple mode	12	0.0837997	0.13404	0.544601	-0.178919	0.346518	1.08741	0.836174	1.41414
genus Alistipes	PCOS	Weighted mode	12	0.0866328	0.135651	0.536125	-0.179244	0.352509	1.0905	0.835902	1.42263
genus Allisonella	PCOS	MR Egger	8	-0.0299537	0.184543	0.876387	-0.391657	0.33175	0.97049	0.675936	1.3934
genus Allisonella	PCOS	Weighted median	8	0.0445639	0.0357668	0.21278	-0.025539	0.114667	1.04557	0.974784	1.1215
genus Allisonella	PCOS	Inverse variance weighted	8	0.012802	0.0272734	0.638788	-0.040654	0.0662579	1.01288	0.960161	1.0685
genus Allisonella	PCOS	Simple mode	8	0.0575079	0.0553879	0.333671	-0.0510525	0.166068	1.05919	0.950229	1.18065
genus Allisonella	PCOS	Weighted mode	8	0.0529527	0.0555279	0.372036	-0.055882	0.161787	1.05438	0.945651	1.17561
genus Alloprevotella	PCOS	MR Egger	5	0.284252	0.300954	0.414592	-0.305618	0.874122	1.32877	0.736668	2.39677
genus Alloprevotella	PCOS	Weighted median	5	0.010954	0.0445507	0.805777	-0.0763654	0.0982734	1.01101	0.926478	1.10326
genus Alloprevotella	PCOS	Inverse variance weighted	5	0.0130675	0.0346803	0.706324	-0.054906	0.081041	1.01315	0.946574	1.08442
genus Alloprevotella	PCOS	Simple mode	5	0.00159079	0.0591568	0.979835	-0.114356	0.117538	1.00159	0.89194	1.12472
genus Alloprevotella	PCOS	Weighted mode	5	0.000437297	0.0602119	0.994553	-0.117578	0.118453	1.00044	0.889071	1.12575
genus Anaerofilum	PCOS	MR Egger	10	0.33113	0.171321	0.0893338	-0.00465994	0.66692	1.39254	0.995351	1.94823
genus Anaerofilum	PCOS	Weighted median	10	0.0578104	0.0429722	0.178529	-0.0264151	0.142036	1.05951	0.973931	1.15262
genus Anaerofilum	PCOS	Inverse variance weighted	10	0.0864494	0.0315185	0.00609147	0.0246732	0.148226	1.0903	1.02498	1.15977
genus Anaerofilum	PCOS	Simple mode	10	0.0135768	0.0740333	0.858558	-0.131528	0.158682	1.01367	0.876754	1.17197
genus Anaerofilum	PCOS	Weighted mode	10	0.0135768	0.0682954	0.846841	-0.120282	0.147436	1.01367	0.88667	1.15886
genus Anaerostipes	PCOS	MR Egger	13	-0.214748	0.213113	0.335264	-0.632449	0.202953	0.806745	0.531289	1.22502
genus Anaerostipes	PCOS	Weighted median	13	0.000523584	0.0735559	0.994321	-0.143646	0.144693	1.00052	0.866194	1.15568
genus Anaerostipes	PCOS	Inverse variance weighted	13	0.00789232	0.0592956	0.894113	-0.108327	0.124112	1.00792	0.897334	1.13214
genus Anaerostipes	PCOS	Simple mode	13	0.0121092	0.113692	0.916939	-0.210728	0.234946	1.01218	0.809995	1.26484
genus Anaerostipes	PCOS	Weighted mode	13	0.0226549	0.112469	0.843734	-0.197784	0.243094	1.02291	0.820547	1.27519
class Clostridia	PCOS	MR Egger	12	0.150611	0.164945	0.382678	-0.172681	0.473903	1.16254	0.841406	1.60625
class Clostridia	PCOS	Weighted median	12	-0.0549855	0.0740161	0.457551	-0.200057	0.090086	0.946499	0.818684	1.09427
class Clostridia	PCOS	Inverse variance weighted	12	-0.0349067	0.0625176	0.576605	-0.157441	0.0876278	0.965695	0.854327	1.09158
class Clostridia	PCOS	Simple mode	12	-0.145567	0.134771	0.303209	-0.409718	0.118585	0.864532	0.663838	1.1259
class Clostridia	PCOS	Weighted mode	12	-0.131469	0.144913	0.383731	-0.415498	0.152561	0.876807	0.660011	1.16481
genus Anaerotruncus	PCOS	MR Egger	13	0.303626	0.165521	0.093767	-0.020795	0.628048	1.35476	0.97942	1.87395
genus Anaerotruncus	PCOS	Weighted median	13	-0.0226817	0.0737478	0.758419	-0.167227	0.121864	0.977574	0.846007	1.1296
genus Anaerotruncus	PCOS	Inverse variance weighted	13	0.068117	0.0595116	0.252374	-0.0485257	0.18476	1.07049	0.952633	1.20293
genus Anaerotruncus	PCOS	Simple mode	13	-0.0636254	0.118113	0.599956	-0.295127	0.167876	0.938356	0.744437	1.18279
genus Anaerotruncus	PCOS	Weighted mode	13	-0.0467818	0.113098	0.686436	-0.268454	0.174891	0.954296	0.76456	1.19112
genus Bacteroides	PCOS	MR Egger	8	0.173725	0.515181	0.747441	-0.83603	1.18348	1.18973	0.433428	3.26572
genus Bacteroides	PCOS	Weighted median	8	0.0308119	0.0891677	0.729681	-0.143957	0.20558	1.03129	0.865925	1.22824
genus Bacteroides	PCOS	Inverse variance weighted	8	0.0411112	0.0906647	0.65023	-0.136592	0.218814	1.04197	0.872326	1.2446
genus Bacteroides	PCOS	Simple mode	8	0.00396787	0.151835	0.979881	-0.293629	0.301564	1.00398	0.745553	1.35197
genus Bacteroides	PCOS	Weighted mode	8	0.0565444	0.119459	0.650379	-0.177596	0.290684	1.05817	0.837281	1.33734
genus Barnesiella	PCOS	MR Egger	12	-0.152261	0.197266	0.458053	-0.538902	0.234381	0.858764	0.583388	1.26413
genus Barnesiella	PCOS	Weighted median	12	0.0847335	0.0646655	0.190082	-0.0420109	0.211478	1.08843	0.958859	1.2355
genus Barnesiella	PCOS	Inverse variance weighted	12	0.083639	0.0482516	0.0830256	-0.0109341	0.178212	1.08724	0.989125	1.19508
genus Barnesiella	PCOS	Simple mode	12	0.160312	0.110208	0.173704	-0.0556953	0.37632	1.17388	0.945827	1.45691
genus Barnesiella	PCOS	Weighted mode	12	0.148169	0.110246	0.206017	-0.0679135	0.364252	1.15971	0.934341	1.43944
genus Bifidobacterium	PCOS	MR Egger	12	-0.158282	0.157712	0.339231	-0.467399	0.150834	0.853609	0.62663	1.1628
genus Bifidobacterium	PCOS	Weighted median	12	0.0322172	0.0678625	0.634971	-0.100793	0.165228	1.03274	0.90412	1.17966
genus Bifidobacterium	PCOS	Inverse variance weighted	12	-0.0456203	0.0634113	0.471874	-0.169906	0.078666	0.955405	0.843744	1.08184
genus Bifidobacterium	PCOS	Simple mode	12	0.0368835	0.126566	0.776154	-0.211186	0.284953	1.03757	0.809624	1.3297
genus Bifidobacterium	PCOS	Weighted mode	12	0.0549995	0.135913	0.693479	-0.211389	0.321388	1.05654	0.809459	1.37904
genus Bilophila	PCOS	MR Egger	13	-0.215888	0.288841	0.470481	-0.782016	0.35024	0.805825	0.457483	1.41941
genus Bilophila	PCOS	Weighted median	13	-0.0497497	0.067943	0.46403	-0.182918	0.0834187	0.951468	0.832836	1.087
genus Bilophila	PCOS	Inverse variance weighted	13	-0.0268215	0.0573702	0.64013	-0.139267	0.0856241	0.973535	0.869996	1.0894
genus Bilophila	PCOS	Simple mode	13	-0.0206416	0.133678	0.879851	-0.282651	0.241367	0.97957	0.753783	1.27299
genus Bilophila	PCOS	Weighted mode	13	0.0124485	0.118568	0.918117	-0.219944	0.244841	1.01253	0.802564	1.27742
genus Blautia	PCOS	Inverse variance weighted	2	-0.181348	0.308131	0.556169	-0.785285	0.422589	0.834145	0.45599	1.52591
genus Butyricicoccus	PCOS	MR Egger	8	-0.0092461	0.11058	0.936083	-0.225984	0.207492	0.990797	0.797731	1.23059
genus Butyricicoccus	PCOS	Weighted median	8	0.0125439	0.0737594	0.864959	-0.132024	0.157112	1.01262	0.87632	1.17013
genus Butyricicoccus	PCOS	Inverse variance weighted	8	-0.0250796	0.0564691	0.656949	-0.135759	0.0855999	0.975232	0.873053	1.08937
genus Butyricicoccus	PCOS	Simple mode	8	0.000926788	0.113636	0.99372	-0.221799	0.223652	1.00093	0.801076	1.25064
genus Butyricicoccus	PCOS	Weighted mode	8	-0.00100282	0.0905859	0.991476	-0.178551	0.176546	0.998998	0.836481	1.19309
genus Butyricimonas	PCOS	MR Egger	13	0.0646391	0.150921	0.6767	-0.231166	0.360444	1.06677	0.793608	1.43397
genus Butyricimonas	PCOS	Weighted median	13	0.0373072	0.0576459	0.517517	-0.0756789	0.150293	1.03801	0.927114	1.16217
genus Butyricimonas	PCOS	Inverse variance weighted	13	0.0128974	0.0426357	0.76227	-0.0706687	0.0964634	1.01298	0.931771	1.10127
genus Butyricimonas	PCOS	Simple mode	13	-0.0379809	0.0973538	0.703275	-0.228794	0.152833	0.962731	0.795492	1.16513
genus Butyricimonas	PCOS	Weighted mode	13	0.0173664	0.102066	0.867727	-0.182682	0.217415	1.01752	0.833033	1.24286
genus Butyrivibrio	PCOS	MR Egger	15	-0.00295792	0.0894054	0.97411	-0.178193	0.172277	0.997046	0.836781	1.18801
genus Butyrivibrio	PCOS	Weighted median	15	-0.00595979	0.0278013	0.830258	-0.0604504	0.0485308	0.994058	0.94134	1.04973
genus Butyrivibrio	PCOS	Inverse variance weighted	15	-0.00430165	0.0207771	0.83598	-0.0450247	0.0364214	0.995708	0.955974	1.03709
genus Butyrivibrio	PCOS	Simple mode	15	-0.00302384	0.0510059	0.953564	-0.102995	0.0969477	0.996981	0.902131	1.1018
genus Butyrivibrio	PCOS	Weighted mode	15	-0.00487619	0.0438122	0.91296	-0.0907481	0.0809957	0.995136	0.913248	1.08437
genus Candidatus Soleaferrea	PCOS	MR Egger	9	-0.740848	0.370832	0.0858979	-1.46768	-0.0140166	0.476709	0.23046	0.986081
genus Candidatus Soleaferrea	PCOS	Weighted median	9	-0.100664	0.0496597	0.0426537	-0.197997	-0.00333145	0.904236	0.820372	0.996674
genus Candidatus Soleaferrea	PCOS	Inverse variance weighted	9	-0.0664968	0.0370065	0.0723525	-0.13903	0.00603599	0.935666	0.870202	1.00605
genus Candidatus Soleaferrea	PCOS	Simple mode	9	-0.12801	0.0799401	0.147974	-0.284692	0.0286731	0.879845	0.752246	1.02909
genus Candidatus Soleaferrea	PCOS	Weighted mode	9	-0.126736	0.0832166	0.166268	-0.28984	0.0363686	0.880966	0.748383	1.03704
class Coriobacteriia	PCOS	MR Egger	14	-0.0963234	0.201924	0.641912	-0.492094	0.299447	0.90817	0.611345	1.34911
class Coriobacteriia	PCOS	Weighted median	14	-0.0254686	0.069158	0.712675	-0.161018	0.110081	0.974853	0.851277	1.11637
class Coriobacteriia	PCOS	Inverse variance weighted	14	-0.0375388	0.049395	0.447272	-0.134353	0.0592754	0.963157	0.874281	1.06107
class Coriobacteriia	PCOS	Simple mode	14	0.0541739	0.119795	0.658563	-0.180624	0.288972	1.05567	0.834749	1.33505
class Coriobacteriia	PCOS	Weighted mode	14	0.0541739	0.122549	0.665711	-0.186022	0.29437	1.05567	0.830255	1.34228
genus Catenibacterium	PCOS	MR Egger	4	0.295814	0.515336	0.623906	-0.714244	1.30587	1.34422	0.489562	3.6909
genus Catenibacterium	PCOS	Weighted median	4	-0.0212473	0.0490752	0.665049	-0.117435	0.0749402	0.978977	0.889199	1.07782
genus Catenibacterium	PCOS	Inverse variance weighted	4	-0.0230825	0.0411338	0.574691	-0.103705	0.0575397	0.977182	0.901492	1.05923
genus Catenibacterium	PCOS	Simple mode	4	-0.0508532	0.0714339	0.527899	-0.190864	0.0891573	0.950418	0.826245	1.09325
genus Catenibacterium	PCOS	Weighted mode	4	0.00640749	0.0712488	0.93401	-0.13324	0.146055	1.00643	0.875255	1.15726
genus Christensenellaceae R 7group	PCOS	MR Egger	8	0.0402203	0.326396	0.905953	-0.599516	0.679956	1.04104	0.549078	1.97379
genus Christensenellaceae R 7group	PCOS	Weighted median	8	-0.0162406	0.0969251	0.866931	-0.206214	0.173733	0.983891	0.813659	1.18974
genus Christensenellaceae R 7group	PCOS	Inverse variance weighted	8	0.0227809	0.0860516	0.791213	-0.14588	0.191442	1.02304	0.864261	1.21099
genus Christensenellaceae R 7group	PCOS	Simple mode	8	-0.0362458	0.170746	0.837939	-0.370908	0.298417	0.964403	0.690107	1.34772
genus Christensenellaceae R 7group	PCOS	Weighted mode	8	-0.0413614	0.156779	0.799516	-0.348648	0.265925	0.959482	0.705642	1.30464
genus Clostridium innocuum group	PCOS	MR Egger	8	0.045534	0.167403	0.794737	-0.282575	0.373643	1.04659	0.75384	1.45302
genus Clostridium innocuum group	PCOS	Weighted median	8	-0.0185645	0.0425657	0.662737	-0.101993	0.0648643	0.981607	0.903036	1.06701
genus Clostridium innocuum group	PCOS	Inverse variance weighted	8	-0.0208845	0.0312785	0.504328	-0.0821904	0.0404214	0.979332	0.921097	1.04125
genus Clostridium innocuum group	PCOS	Simple mode	8	-0.0825519	0.0695976	0.274265	-0.218963	0.0538594	0.920764	0.803351	1.05534
genus Clostridium innocuum group	PCOS	Weighted mode	8	-0.0301706	0.0659511	0.661194	-0.159435	0.0990935	0.97028	0.852626	1.10417
genus Clostridium sensustricto1	PCOS	MR Egger	6	0.0605289	0.149461	0.706214	-0.232414	0.353472	1.0624	0.792618	1.424
genus Clostridium sensustricto1	PCOS	Weighted median	6	-0.00657901	0.0708636	0.92603	-0.145472	0.132314	0.993443	0.864614	1.14147
genus Clostridium sensustricto1	PCOS	Inverse variance weighted	6	0.000609863	0.0551091	0.99117	-0.107404	0.108624	1.00061	0.898163	1.11474
genus Clostridium sensustricto1	PCOS	Simple mode	6	-0.066397	0.099156	0.532774	-0.260743	0.127949	0.935759	0.770479	1.13649
genus Clostridium sensustricto1	PCOS	Weighted mode	6	-0.0510491	0.097864	0.6242	-0.242863	0.140764	0.950232	0.784379	1.15115
genus Collinsella	PCOS	MR Egger	9	0.0261135	0.28296	0.929056	-0.528487	0.580714	1.02646	0.589496	1.78731
genus Collinsella	PCOS	Weighted median	9	-0.0791511	0.0854712	0.354417	-0.246675	0.0883724	0.9239	0.781395	1.09239
genus Collinsella	PCOS	Inverse variance weighted	9	0.0221818	0.0708816	0.754325	-0.116746	0.16111	1.02243	0.889811	1.17481
genus Collinsella	PCOS	Simple mode	9	-0.117067	0.118481	0.352058	-0.349289	0.115155	0.889526	0.70519	1.12205
genus Collinsella	PCOS	Weighted mode	9	-0.105297	0.123149	0.4174	-0.34667	0.136075	0.900057	0.707039	1.14577
genus Coprobacter	PCOS	MR Egger	11	0.0812507	0.155751	0.614493	-0.224021	0.386523	1.08464	0.799298	1.47185
genus Coprobacter	PCOS	Weighted median	11	-0.00401205	0.0505806	0.936778	-0.10315	0.0951259	0.995996	0.901992	1.0998
genus Coprobacter	PCOS	Inverse variance weighted	11	0.00375868	0.0384556	0.922138	-0.0716142	0.0791316	1.00377	0.93089	1.08235
genus Coprobacter	PCOS	Simple mode	11	0.103193	0.0987967	0.320848	-0.0904489	0.296834	1.1087	0.913521	1.34559
genus Coprobacter	PCOS	Weighted mode	11	0.104736	0.0962307	0.30196	-0.0838761	0.293348	1.11042	0.919545	1.34091
genus Coprococcus1	PCOS	MR Egger	11	-0.186221	0.126454	0.174935	-0.434071	0.0616279	0.83009	0.647866	1.06357
genus Coprococcus1	PCOS	Weighted median	11	-0.0600987	0.0715321	0.400816	-0.200302	0.0801041	0.941672	0.818484	1.0834
genus Coprococcus1	PCOS	Inverse variance weighted	11	-0.0204014	0.0540378	0.705773	-0.126316	0.0855128	0.979805	0.881337	1.08928
genus Coprococcus1	PCOS	Simple mode	11	-0.0745762	0.0972994	0.461112	-0.265283	0.116131	0.928137	0.766989	1.12314
genus Coprococcus1	PCOS	Weighted mode	11	-0.0869619	0.0807601	0.306864	-0.245252	0.071328	0.916712	0.782508	1.07393
genus Coprococcus2	PCOS	MR Egger	8	0.53569	0.427615	0.256912	-0.302435	1.37382	1.70863	0.739016	3.9504
genus Coprococcus2	PCOS	Weighted median	8	0.117376	0.0742935	0.114132	-0.0282397	0.262991	1.12454	0.972155	1.30082
genus Coprococcus2	PCOS	Inverse variance weighted	8	0.112065	0.0542241	0.0387624	0.00578572	0.218344	1.11859	1.0058	1.24402
genus Coprococcus2	PCOS	Simple mode	8	0.190454	0.116278	0.145448	-0.0374501	0.418359	1.2098	0.963243	1.51947
genus Coprococcus2	PCOS	Weighted mode	8	0.166977	0.122146	0.213895	-0.0724289	0.406383	1.18173	0.930132	1.50138
genus Coprococcus3	PCOS	MR Egger	8	0.447611	0.459742	0.367849	-0.453483	1.3487	1.56457	0.635411	3.85243
genus Coprococcus3	PCOS	Weighted median	8	0.0148524	0.0967863	0.878039	-0.174849	0.204554	1.01496	0.839584	1.22698
genus Coprococcus3	PCOS	Inverse variance weighted	8	0.0837672	0.0803314	0.297055	-0.0736824	0.241217	1.08738	0.928967	1.2728
genus Coprococcus3	PCOS	Simple mode	8	-0.0662298	0.157602	0.686913	-0.375129	0.242669	0.935916	0.687201	1.27465
genus Coprococcus3	PCOS	Weighted mode	8	-0.0573992	0.138612	0.691195	-0.329078	0.21428	0.944217	0.719587	1.23897
genus Defluviitaleaceae UCG011	PCOS	MR Egger	9	0.275874	0.158927	0.12617	-0.0356237	0.587371	1.31768	0.965003	1.79925
genus Defluviitaleaceae UCG011	PCOS	Weighted median	9	-0.0279995	0.0564626	0.619968	-0.138666	0.0826671	0.972389	0.870519	1.08618
genus Defluviitaleaceae UCG011	PCOS	Inverse variance weighted	9	-0.014587	0.0440786	0.740696	-0.100981	0.071807	0.985519	0.90395	1.07445
genus Defluviitaleaceae UCG011	PCOS	Simple mode	9	-0.0412154	0.0935709	0.671254	-0.224614	0.142184	0.959622	0.798824	1.15279
genus Defluviitaleaceae UCG011	PCOS	Weighted mode	9	-0.0319949	0.0867181	0.721737	-0.201962	0.137973	0.968512	0.817126	1.14794
class Deltaproteobacteria	PCOS	MR Egger	12	-0.261282	0.232512	0.287379	-0.717006	0.194443	0.770064	0.488212	1.21463
class Deltaproteobacteria	PCOS	Weighted median	12	0.0519809	0.071415	0.466693	-0.0879925	0.191954	1.05336	0.915768	1.21162
class Deltaproteobacteria	PCOS	Inverse variance weighted	12	0.0137912	0.0512599	0.787895	-0.0866782	0.114261	1.01389	0.916972	1.12104
class Deltaproteobacteria	PCOS	Simple mode	12	0.122045	0.131718	0.374035	-0.136122	0.380213	1.12981	0.872736	1.4626
class Deltaproteobacteria	PCOS	Weighted mode	12	0.120066	0.13054	0.377424	-0.135792	0.375923	1.12757	0.873024	1.45634
genus Desulfovibrio	PCOS	MR Egger	9	-0.159751	0.134612	0.274035	-0.423591	0.104088	0.852356	0.654692	1.1097
genus Desulfovibrio	PCOS	Weighted median	9	0.0522403	0.0647198	0.419564	-0.0746104	0.179091	1.05363	0.928105	1.19613
genus Desulfovibrio	PCOS	Inverse variance weighted	9	0.0635109	0.0464991	0.171985	-0.0276273	0.154649	1.06557	0.972751	1.16725
genus Desulfovibrio	PCOS	Simple mode	9	0.0552454	0.0936034	0.571342	-0.128217	0.238708	1.0568	0.879662	1.26961
genus Desulfovibrio	PCOS	Weighted mode	9	0.00875273	0.0928598	0.927223	-0.173252	0.190758	1.00879	0.840925	1.21017
genus Dialister	PCOS	MR Egger	10	-0.0872449	0.221102	0.703455	-0.520604	0.346115	0.916453	0.594161	1.41356
genus Dialister	PCOS	Weighted median	10	-0.0560794	0.0639711	0.380684	-0.181463	0.0693039	0.945464	0.834049	1.07176
genus Dialister	PCOS	Inverse variance weighted	10	-0.0204107	0.0529624	0.699955	-0.124217	0.0833956	0.979796	0.883188	1.08697
genus Dialister	PCOS	Simple mode	10	-0.058754	0.100571	0.573434	-0.255874	0.138366	0.942939	0.77424	1.1484
genus Dialister	PCOS	Weighted mode	10	-0.058754	0.0919413	0.53872	-0.238959	0.121451	0.942939	0.787447	1.12913
genus Dorea	PCOS	MR Egger	10	0.163651	0.165554	0.351857	-0.160835	0.488137	1.1778	0.851432	1.62928
genus Dorea	PCOS	Weighted median	10	0.0778311	0.0786093	0.322125	-0.0762432	0.231905	1.08094	0.926591	1.261
genus Dorea	PCOS	Inverse variance weighted	10	0.0620237	0.0594522	0.296832	-0.0545027	0.17855	1.06399	0.946956	1.19548
genus Dorea	PCOS	Simple mode	10	0.0800993	0.133223	0.562514	-0.181018	0.341217	1.08339	0.83442	1.40666
genus Dorea	PCOS	Weighted mode	10	0.122726	0.12048	0.334973	-0.113415	0.358868	1.13058	0.89278	1.43171
genus Eggerthella	PCOS	MR Egger	9	-0.0352358	0.152307	0.823663	-0.333758	0.263287	0.965378	0.716227	1.3012
genus Eggerthella	PCOS	Weighted median	9	-0.0428171	0.0457785	0.349628	-0.132543	0.0469087	0.958087	0.875865	1.04803
genus Eggerthella	PCOS	Inverse variance weighted	9	-0.0545197	0.033844	0.107199	-0.120854	0.0118146	0.94694	0.886163	1.01188
genus Eggerthella	PCOS	Simple mode	9	-0.0343319	0.0773386	0.668864	-0.185916	0.117252	0.966251	0.830344	1.1244
genus Eggerthella	PCOS	Weighted mode	9	-0.040155	0.0763473	0.613185	-0.189796	0.109486	0.960641	0.827128	1.1157
genus Eisenbergiella	PCOS	MR Egger	11	0.301164	0.255818	0.269287	-0.20024	0.802567	1.35143	0.818535	2.23126
genus Eisenbergiella	PCOS	Weighted median	11	-0.0593752	0.0445319	0.182428	-0.146658	0.0279074	0.942353	0.863589	1.0283
genus Eisenbergiella	PCOS	Inverse variance weighted	11	-0.059831	0.0362711	0.0990352	-0.130922	0.0112604	0.941924	0.877286	1.01132
genus Eisenbergiella	PCOS	Simple mode	11	-0.0696704	0.085348	0.433338	-0.236953	0.0976117	0.932701	0.789029	1.10253
genus Eisenbergiella	PCOS	Weighted mode	11	0.029205	0.0787813	0.718586	-0.125206	0.183616	1.02964	0.882315	1.20155
genus Enterorhabdus	PCOS	MR Egger	6	-0.124699	0.132263	0.39916	-0.383935	0.134536	0.882762	0.681176	1.14401
genus Enterorhabdus	PCOS	Weighted median	6	-0.115995	0.0670149	0.0834729	-0.247344	0.0153544	0.89048	0.780872	1.01547
genus Enterorhabdus	PCOS	Inverse variance weighted	6	-0.142679	0.0502997	0.00456005	-0.241266	-0.0440914	0.867033	0.785633	0.956867
genus Enterorhabdus	PCOS	Simple mode	6	-0.0942385	0.0909839	0.347781	-0.272567	0.0840899	0.910066	0.761422	1.08773
genus Enterorhabdus	PCOS	Weighted mode	6	-0.0954801	0.0795199	0.28364	-0.251339	0.0603788	0.908936	0.777759	1.06224
genus Erysipelatoclostridium	PCOS	MR Egger	15	-0.0557843	0.138065	0.692748	-0.326391	0.214822	0.945743	0.721523	1.23964
genus Erysipelatoclostridium	PCOS	Weighted median	15	-0.0199219	0.047288	0.673544	-0.112606	0.0727626	0.980275	0.893502	1.07548
genus Erysipelatoclostridium	PCOS	Inverse variance weighted	15	-0.0175876	0.0351722	0.617045	-0.0865252	0.0513499	0.982566	0.917112	1.05269
genus Erysipelatoclostridium	PCOS	Simple mode	15	-0.0358351	0.0832667	0.673481	-0.199038	0.127368	0.964799	0.819519	1.13583
genus Erysipelatoclostridium	PCOS	Weighted mode	15	-0.0198885	0.0822162	0.812361	-0.181032	0.141255	0.980308	0.834408	1.15172
genus Erysipelotrichaceae UCG003	PCOS	Wald ratio	1	-0.0417488	0.138207	0.762595	-0.312635	0.229137	0.959111	0.731517	1.25751
genus Escherichia Shigella	PCOS	MR Egger	10	-0.170579	0.219067	0.458588	-0.599951	0.258792	0.843176	0.548839	1.29536
genus Escherichia Shigella	PCOS	Weighted median	10	-0.11845	0.0780364	0.129046	-0.271401	0.0345018	0.888297	0.762311	1.0351
genus Escherichia Shigella	PCOS	Inverse variance weighted	10	-0.0825293	0.0671056	0.218756	-0.214056	0.0489977	0.920784	0.807303	1.05022
genus Escherichia Shigella	PCOS	Simple mode	10	-0.204605	0.129117	0.147507	-0.457674	0.048464	0.814969	0.632754	1.04966
genus Escherichia Shigella	PCOS	Weighted mode	10	-0.191124	0.125251	0.161368	-0.436616	0.0543669	0.82603	0.64622	1.05587
genus Eubacterium brachy group	PCOS	MR Egger	10	-0.0877485	0.115354	0.468668	-0.313842	0.138345	0.915991	0.730634	1.14837
genus Eubacterium brachy group	PCOS	Weighted median	10	0.00855522	0.0377652	0.820784	-0.0654646	0.082575	1.00859	0.936632	1.08608
genus Eubacterium brachy group	PCOS	Inverse variance weighted	10	0.0106422	0.0286774	0.710562	-0.0455655	0.0668499	1.0107	0.955457	1.06914
genus Eubacterium brachy group	PCOS	Simple mode	10	-0.00079632	0.0598385	0.989673	-0.11808	0.116487	0.999204	0.888625	1.12354
genus Eubacterium brachy group	PCOS	Weighted mode	10	0.00100678	0.0589918	0.986756	-0.114617	0.116631	1.00101	0.891707	1.1237
class Erysipelotrichia	PCOS	MR Egger	13	0.286955	0.23116	0.240289	-0.166119	0.740028	1.33236	0.846946	2.096
class Erysipelotrichia	PCOS	Weighted median	13	0.0838237	0.069816	0.229892	-0.0530156	0.220663	1.08744	0.948365	1.2469
class Erysipelotrichia	PCOS	Inverse variance weighted	13	0.0470881	0.0534087	0.377963	-0.057593	0.151769	1.04821	0.944034	1.16389
class Erysipelotrichia	PCOS	Simple mode	13	0.0935079	0.11905	0.44742	-0.13983	0.326845	1.09802	0.869506	1.38659
class Erysipelotrichia	PCOS	Weighted mode	13	0.0995746	0.118104	0.415657	-0.131909	0.331059	1.1047	0.87642	1.39244
genus Eubacterium coprostanoligenes group	PCOS	MR Egger	12	-0.337557	0.207404	0.134682	-0.744069	0.0689545	0.713511	0.475177	1.07139
genus Eubacterium coprostanoligenes group	PCOS	Weighted median	12	-0.0207369	0.0704303	0.768428	-0.15878	0.117306	0.979477	0.853184	1.12446
genus Eubacterium coprostanoligenes group	PCOS	Inverse variance weighted	12	0.00814975	0.0542641	0.880617	-0.098208	0.114507	1.00818	0.90646	1.12132
genus Eubacterium coprostanoligenes group	PCOS	Simple mode	12	-0.0251549	0.132257	0.852619	-0.284379	0.234069	0.975159	0.752481	1.26373
genus Eubacterium coprostanoligenes group	PCOS	Weighted mode	12	-0.0324742	0.124329	0.798767	-0.276158	0.21121	0.968047	0.758693	1.23517
genus Eubacterium eligens group	PCOS	MR Egger	6	0.300905	0.350314	0.438792	-0.385711	0.98752	1.35108	0.679967	2.68457
genus Eubacterium eligens group	PCOS	Weighted median	6	0.0881467	0.0932957	0.344756	-0.0947129	0.271006	1.09215	0.909634	1.31128
genus Eubacterium eligens group	PCOS	Inverse variance weighted	6	0.0924494	0.0876743	0.29167	-0.0793922	0.264291	1.09686	0.923678	1.30251
genus Eubacterium eligens group	PCOS	Simple mode	6	0.0623776	0.153303	0.70092	-0.238096	0.362851	1.06436	0.788127	1.43742
genus Eubacterium eligens group	PCOS	Weighted mode	6	0.0740785	0.135963	0.609273	-0.192409	0.340566	1.07689	0.824969	1.40574
genus Eubacterium fissicatena group	PCOS	MR Egger	9	-0.0748116	0.192131	0.708572	-0.451389	0.301766	0.927918	0.636743	1.35224
genus Eubacterium fissicatena group	PCOS	Weighted median	9	0.0537236	0.0433226	0.214945	-0.0311887	0.138636	1.05519	0.969293	1.14871
genus Eubacterium fissicatena group	PCOS	Inverse variance weighted	9	0.0418674	0.0355817	0.239333	-0.0278728	0.111608	1.04276	0.972512	1.11807
genus Eubacterium fissicatena group	PCOS	Simple mode	9	0.0570673	0.070873	0.443972	-0.0818438	0.195978	1.05873	0.921416	1.2165
genus Eubacterium fissicatena group	PCOS	Weighted mode	9	0.0623011	0.065312	0.368064	-0.0657104	0.190313	1.06428	0.936402	1.20963
genus Eubacterium hallii group	PCOS	MR Egger	14	-0.090448	0.0879068	0.323816	-0.262745	0.0818494	0.913522	0.768938	1.08529
genus Eubacterium hallii group	PCOS	Weighted median	14	-0.0215757	0.0524595	0.680866	-0.124396	0.081245	0.978655	0.88303	1.08464
genus Eubacterium hallii group	PCOS	Inverse variance weighted	14	0.00267237	0.0423231	0.949653	-0.0802809	0.0856256	1.00268	0.922857	1.0894
genus Eubacterium hallii group	PCOS	Simple mode	14	-0.0227187	0.0758807	0.769367	-0.171445	0.126007	0.977537	0.842447	1.13429
genus Eubacterium hallii group	PCOS	Weighted mode	14	-0.0212347	0.0694268	0.764556	-0.157311	0.114842	0.978989	0.854438	1.1217
genus Eubacterium nodatum group	PCOS	MR Egger	11	0.0118544	0.111291	0.917508	-0.206275	0.229984	1.01192	0.813609	1.25858
genus Eubacterium nodatum group	PCOS	Weighted median	11	0.0226193	0.0339322	0.505025	-0.0438877	0.0891264	1.02288	0.957061	1.09322
genus Eubacterium nodatum group	PCOS	Inverse variance weighted	11	-0.000783355	0.0249003	0.974903	-0.049588	0.0480213	0.999217	0.951621	1.04919
genus Eubacterium nodatum group	PCOS	Simple mode	11	0.0264322	0.0604854	0.671396	-0.0921191	0.144984	1.02678	0.911997	1.15602
genus Eubacterium nodatum group	PCOS	Weighted mode	11	0.0316391	0.0529333	0.563318	-0.07211	0.135388	1.03214	0.930429	1.14498
genus Eubacterium oxidoreducens group	PCOS	MR Egger	5	-0.159043	0.291474	0.623262	-0.730332	0.412246	0.85296	0.481749	1.51021
genus Eubacterium oxidoreducens group	PCOS	Weighted median	5	-0.0534271	0.0646914	0.408874	-0.180222	0.0733681	0.947975	0.835085	1.07613
genus Eubacterium oxidoreducens group	PCOS	Inverse variance weighted	5	-0.0790805	0.0690072	0.251805	-0.214335	0.0561736	0.923966	0.807078	1.05778
genus Eubacterium oxidoreducens group	PCOS	Simple mode	5	-0.0863208	0.109119	0.473166	-0.300194	0.127552	0.9173	0.740675	1.13604
genus Eubacterium oxidoreducens group	PCOS	Weighted mode	5	-0.0277058	0.100309	0.796075	-0.224312	0.168901	0.972674	0.799066	1.184
genus Eubacterium rectale group	PCOS	MR Egger	8	-0.0128463	0.25225	0.961037	-0.507256	0.481564	0.987236	0.602145	1.6186
genus Eubacterium rectale group	PCOS	Weighted median	8	-0.0398004	0.0887882	0.653964	-0.213825	0.134224	0.960981	0.80749	1.14365
genus Eubacterium rectale group	PCOS	Inverse variance weighted	8	-0.102699	0.0647444	0.112689	-0.229598	0.0242	0.902399	0.794853	1.0245
genus Eubacterium rectale group	PCOS	Simple mode	8	-0.260304	0.141253	0.107898	-0.537159	0.0165519	0.770817	0.584406	1.01669
genus Eubacterium rectale group	PCOS	Weighted mode	8	-0.0048405	0.135478	0.972496	-0.270377	0.260696	0.995171	0.763091	1.29783
genus Eubacterium ruminantium group	PCOS	MR Egger	18	-0.111658	0.0923285	0.244094	-0.292622	0.0693061	0.89435	0.746304	1.07176
genus Eubacterium ruminantium group	PCOS	Weighted median	18	-0.0506421	0.037655	0.178659	-0.124446	0.0231618	0.950619	0.882986	1.02343
genus Eubacterium ruminantium group	PCOS	Inverse variance weighted	18	-0.0183758	0.027611	0.505715	-0.0724933	0.0357418	0.981792	0.930072	1.03639
genus Eubacterium ruminantium group	PCOS	Simple mode	18	-0.0489162	0.0648142	0.460748	-0.175952	0.0781195	0.952261	0.838658	1.08125
genus Eubacterium ruminantium group	PCOS	Weighted mode	18	-0.0514088	0.0611765	0.412384	-0.171315	0.0684972	0.94989	0.842556	1.0709
genus Eubacterium ventriosum group	PCOS	MR Egger	15	-0.021241	0.198171	0.916279	-0.409656	0.367175	0.978983	0.663878	1.44365
genus Eubacterium ventriosum group	PCOS	Weighted median	15	-0.107313	0.0650421	0.0989637	-0.234795	0.0201697	0.898245	0.790733	1.02037
genus Eubacterium ventriosum group	PCOS	Inverse variance weighted	15	-0.0770997	0.0442907	0.0817246	-0.163909	0.00971002	0.925798	0.848819	1.00976
genus Eubacterium ventriosum group	PCOS	Simple mode	15	-0.128989	0.12286	0.311557	-0.369795	0.111817	0.878984	0.690876	1.11831
genus Eubacterium ventriosum group	PCOS	Weighted mode	15	-0.126833	0.111292	0.273559	-0.344966	0.0912994	0.88088	0.708244	1.0956
genus Eubacterium xylanophilum group	PCOS	MR Egger	9	-0.357698	0.145229	0.043275	-0.642347	-0.0730494	0.699284	0.526056	0.929555
genus Eubacterium xylanophilum group	PCOS	Weighted median	9	-0.0326733	0.0691897	0.636764	-0.168285	0.102939	0.967855	0.845113	1.10842
genus Eubacterium xylanophilum group	PCOS	Inverse variance weighted	9	-0.0278418	0.0603132	0.644354	-0.146056	0.0903721	0.972542	0.86411	1.09458
genus Eubacterium xylanophilum group	PCOS	Simple mode	9	0.127045	0.131193	0.361214	-0.130093	0.384182	1.13547	0.878014	1.46841
genus Eubacterium xylanophilum group	PCOS	Weighted mode	9	-0.0194004	0.137618	0.891377	-0.289132	0.250331	0.980787	0.748913	1.28445
PCOS: Polycystic Ovary Syndrome; No.SNPs: number of single nucleotide polymorphis; MR: Mendelian randomization; IVW: Inverse variance weighted; Beta: effect size; Se: standard error; OR: odds ratio; CI: confidence interval.

## Sheet: Data S5
Data S5. Results from PhenoScanner search showing phenotypes associated with SNPs of gut microbiota.
Exposure	SNP	A1	A2	Trait	Beta	SE	P-value
class_Mollicutes	rs10108398	A	G	Low density lipoprotein	-0.0273	0.0058	8.946e-06
	rs10108398	A	G	Low density lipoprotein	-0.0281	0.0058	1.098e-06
	rs10108398	A	G	Total cholesterol	-0.0336	0.0057	3.019e-08
	rs10108398	A	G	Total cholesterol	-0.0326	0.0057	9.561e-09
	rs10108398	A	G	LDL cholesterol	NA	NA	1.098e-06
	rs10108398	A	G	Total cholesterol	NA	NA	9.561e-09
	rs10108398	A	G	Cholelithiasis	-0.002048	0.0003893	1.424e-07
	rs10108398	A	G	Impedance of arm left	0.01079	0.001927	2.175e-08
	rs10108398	A	G	Impedance of arm right	0.009127	0.001919	1.981e-06
	rs10108398	A	G	Impedance of whole body	0.01062	0.002081	3.338e-07
	rs11890098	A	G	Fluid intelligence score	-0.05619	0.01052	9.283e-08
	rs3768491	G	A	Arm fat-free mass right	-0.007707	0.001676	4.283e-06
	rs3768491	G	A	Arm predicted mass right	-0.007724	0.00167	3.765e-06
	rs3768491	G	A	Basal metabolic rate	-0.008046	0.001784	6.475e-06
	rs3768491	G	A	Fluid intelligence score	-0.04798	0.009972	1.502e-06
	rs3768491	G	A	Impedance of arm left	0.01147	0.0019	1.564e-09
	rs3768491	G	A	Impedance of arm right	0.01302	0.001892	5.903e-12
	rs3768491	G	A	Impedance of leg left	0.0212	0.002453	5.564e-18
	rs3768491	G	A	Impedance of leg right	0.02034	0.002434	6.522e-17
	rs3768491	G	A	Impedance of whole body	0.01615	0.002051	3.449e-15
	rs3768491	G	A	Job involves heavy manual or physical work	0.0153	0.003125	9.803e-07
	rs3768491	G	A	Leg fat-free mass left	-0.008413	0.001772	2.044e-06
	rs3768491	G	A	Leg fat-free mass right	-0.008728	0.001771	8.273e-07
	rs3768491	G	A	Leg predicted mass left	-0.0084	0.001759	1.804e-06
	rs3768491	G	A	Leg predicted mass right	-0.008456	0.001759	1.537e-06
	rs3768491	G	A	Qualifications: college or university degree	-0.006566	0.001261	1.926e-07
	rs3768491	G	A	Qualifications: none	0.004638	0.001022	5.741e-06
	rs3768491	G	A	Time spent using computer	-0.01533	0.002381	1.201e-10
	rs3768491	G	A	Time spent watching television	0.01076	0.002071	2.025e-07
	rs3768491	G	A	Trunk fat-free mass	-0.008181	0.001695	1.382e-06
	rs3768491	G	A	Trunk predicted mass	-0.008293	0.001689	9.127e-07
	rs3768491	G	A	Whole body fat-free mass	-0.008586	0.001701	4.493e-07
	rs3768491	G	A	Whole body water mass	-0.008704	0.001704	3.242e-07
	rs72901605	C	T	Heel bone mineral density	0.01858	0.003964	2.779e-06
	rs72901605	C	T	Impedance of leg left	-0.01392	0.002825	8.327e-07
	rs72901605	C	T	Impedance of leg right	-0.01335	0.002803	1.896e-06
	rs72901605	C	T	Impedance of whole body	-0.01087	0.002362	4.159e-06
	rs74603314	C	T	Hand grip strength left	-0.01838	0.004157	9.805e-06
genus Enterorhabdus	rs114731706	G	T	Sitting height	0.02056	0.004079	4.639e-07
genus Ruminiclostridium5	rs1492620	C	T	Urticaria	-0.0003138	7.012e-05	7.619e-06
	rs2791343	C	T	Mean platelet volume	-0.02648	0.003866	7.358e-12
	rs2791343	C	T	Irritability	-0.005404	0.001189	5.479e-06
	rs2833828	A	G	Impedance of leg left	-0.01239	0.002248	3.511e-08
	rs2833828	A	G	Impedance of leg right	-0.01288	0.002231	7.729e-09
genus Streptococcus	rs10448310	A	G	High light scatter percentage of red cells	0.01613	0.003606	7.723e-06
	rs10448310	A	G	High light scatter reticulocyte count	0.01602	0.003606	8.883e-06
	rs10448310	A	G	Platelet count	-0.01976	0.003664	6.938e-08
	rs10448310	A	G	Reticulocyte count	0.01651	0.003613	4.896e-06
	rs10448310	A	G	Reticulocyte fraction of red cells	0.01686	0.003611	3.018e-06
	rs17708276	A	G	Platelet distribution width	-0.02378	0.005241	5.722e-06
	rs17708276	A	G	Basal metabolic rate	-0.01056	0.002352	7.145e-06
	rs17708276	A	G	Diastolic blood pressure	-0.01817	0.003597	4.406e-07
	rs17708276	A	G	Hip circumference	-0.01572	0.003513	7.674e-06
	rs17708276	A	G	Impedance of leg left	0.01751	0.003235	6.2e-08
	rs17708276	A	G	Impedance of leg right	0.01632	0.00321	3.709e-07
	rs17708276	A	G	Irritability	0.00916	0.00163	1.929e-08
	rs17708276	A	G	Leg fat-free mass left	-0.01274	0.002336	4.977e-08
	rs17708276	A	G	Leg fat-free mass right	-0.01266	0.002335	5.915e-08
	rs17708276	A	G	Leg predicted mass left	-0.01254	0.00232	6.541e-08
	rs17708276	A	G	Leg predicted mass right	-0.01237	0.00232	9.769e-08
	rs17708276	A	G	Miserableness	0.007843	0.001758	8.179e-06
	rs17708276	A	G	Nervous feelings	0.008269	0.001525	5.893e-08
	rs17708276	A	G	Neuroticism score	0.0953	0.0127	6.306e-14
	rs17708276	A	G	Self-reported hypertension	-0.008104	0.001557	1.926e-07
	rs17708276	A	G	Sensitivity or hurt feelings	0.008719	0.001759	7.126e-07
	rs17708276	A	G	Sleeplessness or insomnia	0.0119	0.002543	2.9e-06
	rs17708276	A	G	Suffer from nerves	0.006981	0.001485	2.573e-06
	rs17708276	A	G	Tense or highly strung	0.007285	0.001359	8.26e-08
	rs17708276	A	G	Treatment with blood pressure medication	-0.009011	0.001852	1.145e-06
	rs17708276	A	G	Vascular or heart problems diagnosed by doctor: high blood pressure	-0.009191	0.001578	5.742e-09
	rs17708276	A	G	Vascular or heart problems diagnosed by doctor: none of the above	0.008094	0.001621	5.909e-07
	rs17708276	A	G	Weight	-0.01375	0.0031	9.24e-06
	rs17708276	A	G	Worrier or anxious feelings	0.01269	0.001761	5.721e-13
	rs17708276	A	G	Worry too long after embarrassment	0.01062	0.001795	3.318e-09
	rs6806351	C	T	Qualifications: college or university degree	0.006092	0.001356	7.008e-06
	rs71481756	T	G	No blood clot, bronchitis, emphysema, asthma, rhinitis, eczema or allergy diagnosed by doctor	0.008964	0.00197	5.341e-06
	rs7916711	A	G	Sitting height	-0.01922	0.004073	2.387e-06

## Sheet: Data S6
Data S6. Multivariable MR analyses of gut microbiota on PCOS.
Exposure	Outcome	SNPs	MVMR	OR (95% CI)	Beta (95% CI)	P-value	Cochran’s Q	Q_pval	conditional_F_stastistics
class Mollicutes	PCOS	11	no confounder	1.111 (1.019-1.213)	0.106 (0.018 to 0.193)	0.0175096
class Mollicutes	PCOS	568	with BMI	1.015 (0.963-1.070)	0.015 (-0.038 to 0.067)	0.58	641.287	0.0141088	1.3344
class Mollicutes	PCOS	234	with alcohol intake frequency	1.044 (0.972-1.121)	0.043 (-0.028 to 0.114)	0.234	296.548	0.00231685	1.97943
class Mollicutes	PCOS	248	with SHBG	1.084 (1.015-1.158)	0.081 (0.015 to 0.147)	0.016	292.348	0.0204501	2.05337
class Mollicutes	PCOS	38	with fasting insulin	1.103 (1.006-1.210)	0.098 (0.006 to 0.190)	0.036	37.2137	0.3675	6.66658
class Mollicutes	PCOS	12	with testosterone	1.028 (0.941-1.123)	0.121 (0.031 to 0.211)	0.543	301.611	4.55249e-10	2.4043
genus Anaerofilum	PCOS	10	no confounder	1.090 (1.025-1.160)	0.086 (0.025 to 0.148)	0.00609147
genus Anaerofilum	PCOS	562	with BMI	1.045 (1.010-1.082)	0.044 (0.010 to 0.079)	0.011	627.478	0.0233161	1.4727
genus Anaerofilum	PCOS	229	with alcohol intake frequency	1.035 (0.984-1.089)	0.034 (-0.016 to 0.085)	0.184	296.801	0.0010869	1.91992
genus Anaerofilum	PCOS	244	with SHBG	1.027 (0.976-1.081)	0.027 (-0.025 to 0.078)	0.307	301.858	0.00469163	1.67196
genus Anaerofilum	PCOS	35	with fasting insulin	1.067 (0.999-1.140)	0.065 (-0.001 to 0.131)	0.055	38.9554	0.2194	6.39099
genus Anaerofilum	PCOS	160	with testosterone	1.052 (0.953-1.162)	0.075 (0.007 to 0.143)	0.314	290.212	6.19236e-10	1.06667
genus Coprococcus2	PCOS	8	no confounder	1.119 (1.006-1.244)	0.112 (0.006 to 0.218)	0.0387624
genus Coprococcus2	PCOS	564	with BMI	1.019 (0.966-1.075)	0.019 (-0.035 to 0.073)	0.489	636.286	0.0148549	1.31058
genus Coprococcus2	PCOS	229	with alcohol intake frequency	1.052 (0.971-1.141)	0.051 (-0.030 to 0.132)	0.216	291.332	0.00219136	1.65866
genus Coprococcus2	PCOS	244	with SHBG	1.008 (0.933-1.088)	0.008 (-0.069 to 0.085)	0.844	299.676	0.00600394	1.61739
genus Coprococcus2	PCOS	34	with fasting insulin	1.066 (0.952-1.193)	0.064 (-0.049 to 0.176)	0.269	37.8097	0.221	5.13248
genus Coprococcus2	PCOS	8	with testosterone	0.973 (0.878-1.079)	0.101 (-0.012 to 0.214)	0.605	4.7552	0.5756	1.90504
genus Enterorhabdus	PCOS	6	no confounder	0.867 (0.786-0.957)	-0.143 (-0.241 to -0.044)	0.00456005
genus Enterorhabdus	PCOS	565	with BMI	1.013 (0.970-1.057)	0.013 (-0.030 to 0.055)	0.564	639.081	0.0131633	1.38925
genus Enterorhabdus	PCOS	226	with alcohol intake frequency	0.937 (0.874-1.004)	-0.065 (-0.135 to 0.004)	0.064	287.468	0.00232174	1.54979
genus Enterorhabdus	PCOS	242	with SHBG	0.945 (0.884-1.009)	-0.057 (-0.123 to 0.009)	0.091	294.556	0.00826182	1.49064
genus Enterorhabdus	PCOS	31	with fasting insulin	0.869 (0.791-0.956)	0.140 (-0.235 to -0.045	0.004	31.8277	0.3275	7.69382
genus Enterorhabdus	PCOS	159	with testosterone	0.959 (0.879-1.045)	-0.042 (-0.129 to 0.044)	0.339	295.741	1.02983e-10	1.99763
genus Ruminiclostridium5	PCOS	11	no confounder	1.168 (1.049-1.302)	0.155 (0.047 to 0.264)	0.00479621
genus Ruminiclostridium5	PCOS	569	with BMI	1.047 (0.983-1.115)	0.046 (-0.017 to 0.109)	0.154	642.835	0.0136422	1.38069
genus Ruminiclostridium5	PCOS	237	with alcohol intake frequency	1.070 (0.981-1.167)	0.068 (-0.020 to 0.155)	0.128	299.324	0.00249887	1.95043
genus Ruminiclostridium5	PCOS	248	with SHBG	1.132 (1.041-1.231)	0.124 (0.040 to 0.208)	0.004	293.681	0.0179503	1.92898
genus Ruminiclostridium5	PCOS	37	with fasting insulin	1.176 (1.048-1.320)	0.162 (0.047 to 0.277)	0.006	40.7507	0.2322	6.30019
genus Ruminiclostridium5	PCOS	167	with testosterone	1.106 (0.989-1.236)	0.101 (-0.011 to 0.212)	0.078	300.592	1.17503e-09	2.40214
genus Streptococcus	PCOS	11	no confounder	0.885 (0.792-0.990)	-0.122 (-0.233 to -0.010)	0.0329918
genus Streptococcus	PCOS	569	with BMI	0.987 (0.929-1.050)	-0.013 (-0.074 to 0.048)	0.684	645.464	0.0113294	1.48034
genus Streptococcus	PCOS	238	with alcohol intake frequency	0.960 (0.882-1.044)	-0.041 (-0.125 to 0.043)	0.339	300.979	0.0023436	2.02525
genus Streptococcus	PCOS	249	with SHBG	0.945 (0.871-1.026)	-0.056 (-0.138 to 0.026)	0.178	305.578	0.00578656	2.09335
genus Streptococcus	PCOS	38	with fasting insulin	0.900 (0.809-1.002)	-0.105 (-0.211 to 0.002)	0.054	43.766	0.1752	7.69382
genus Streptococcus	PCOS	168	with testosterone	0.997 (0.893-1.113)	-0.003 (-0.113 to 0.107)	0.956	305.215	1e-05	2.54915
SNP: single nucleotide polymorphism; MVMR: Multivariable MR; Beta: Estimate coefficient; OR: odds ratio; CI: confidence interval.

## Sheet: Data S7
Data S7. MR analysis results of all gut microbiota on PCOS risk (locus-wide significance, P < 5 × 10-8).
Exposure	Outcome	Method	No.SNPs	Beta	Se	P-value	low_CI	up_CI	OR	OR_low CI	OR_up CI
class Actinobacteria	PCOS	Wald ratio	1	-0.329467	0.0858403	0.000123968	-0.497714	-0.16122	0.719307	0.607918	0.851104
genus Oxalobacter	PCOS	Wald ratio	1	-0.0277078	0.0795634	0.727654	-0.183652	0.128236	0.972673	0.832225	1.13682
genus Romboutsia	PCOS	Wald ratio	1	0.10363	0.148875	0.486374	-0.188165	0.395425	1.10919	0.828478	1.48502
genus Ruminococcaceae UCG013	PCOS	Wald ratio	1	-0.0901344	0.163437	0.581296	-0.410472	0.230203	0.913808	0.663337	1.25886
genus Ruminococcus torques group	PCOS	Wald ratio	1	0.138614	0.15999	0.386274	-0.174966	0.452195	1.14868	0.839485	1.57176
genus Streptococcus	PCOS	Wald ratio	1	-0.225391	0.157073	0.151302	-0.533254	0.0824714	0.798204	0.586693	1.08597
genus Tyzzerella3	PCOS	Wald ratio	1	0.0613921	0.0793007	0.438831	-0.0940373	0.216822	1.06332	0.910249	1.24212
order Bifidobacteriales	PCOS	IVW	2	-0.232243	0.146565	0.113062	-0.519511	0.0550237	0.792753	0.594812	1.05657
order Gastranaerophilales	PCOS	Wald ratio	1	-0.109975	0.0817793	0.178697	-0.270263	0.0503125	0.895857	0.763179	1.0516
phylum Actinobacteria	PCOS	Wald ratio	1	-0.391809	0.110003	0.000368305	-0.607414	-0.176204	0.675833	0.544758	0.838447
family Bifidobacteriaceae	PCOS	IVW	2	-0.232243	0.146565	0.113062	-0.519511	0.0550237	0.792753	0.594812	1.05657
family Oxalobacteraceae	PCOS	Wald ratio	1	0.0239068	0.0849096	0.778284	-0.142516	0.19033	1.02419	0.867174	1.20965
family Peptostreptococcaceae	PCOS	Wald ratio	1	0.104669	0.150368	0.486374	-0.190052	0.39939	1.11034	0.826916	1.49092
family Streptococcaceae	PCOS	Wald ratio	1	-0.237416	0.165453	0.151302	-0.561703	0.0868712	0.788663	0.570237	1.09076
genus Allisonella	PCOS	Wald ratio	1	0.0444676	0.0623125	0.475461	-0.077665	0.1666	1.04547	0.925274	1.18128
genus Bifidobacterium	PCOS	IVW	2	-0.227881	0.14293	0.110857	-0.508025	0.0522624	0.796219	0.601683	1.05365
genus Erysipelatoclostridium	PCOS	Wald ratio	1	-0.0117778	0.110806	0.915351	-0.228957	0.205402	0.988291	0.795362	1.22802
genus Eubacterium coprostanoligenes group	PCOS	Wald ratio	1	-0.155804	0.15649	0.319436	-0.462524	0.150916	0.855727	0.629692	1.1629
PCOS: Polycystic Ovary Syndrome; No.SNPs: number of single nucleotide polymorphis; MR: Mendelian randomization; IVW: Inverse variance weighted; Beta: effect size; Se: standard error; OR: odds ratio; CI: confidence interval.

## Sheet: Data S8
Data S8. MR analysis results of PCOS on gut microbiota (locus-wide significance, P < 1.0×10-5).
Exposure	Outcome	Method	No.SNPs	Beta	Se	P-value	low_CI	up_CI	OR	OR_low CI	OR_up CI
PCOS	class Actinobacteria	MR Egger	31	-0.565515	0.183947	0.00456422	-0.92605	-0.204979	0.568068	0.396115	0.814665
PCOS	class Actinobacteria	Weighted median	31	-0.103068	0.068083	0.130061	-0.236511	0.0303745	0.902065	0.789377	1.03084
PCOS	class Actinobacteria	Inverse variance weighted	31	-0.135472	0.0536093	0.0115033	-0.240547	-0.0303979	0.873303	0.786198	0.970059
PCOS	class Actinobacteria	Simple mode	31	-0.0482262	0.145225	0.742138	-0.332867	0.236415	0.952918	0.716865	1.2667
PCOS	class Actinobacteria	Weighted mode	31	-0.036125	0.156933	0.819504	-0.343715	0.271465	0.96452	0.709131	1.31188
PCOS	class Gammaproteobacteria	MR Egger	31	0.0210775	0.172935	0.903834	-0.317875	0.36003	1.0213	0.727694	1.43337
PCOS	class Gammaproteobacteria	Weighted median	31	-0.0272954	0.0652445	0.675687	-0.155175	0.100584	0.973074	0.856266	1.10582
PCOS	class Gammaproteobacteria	Inverse variance weighted	31	0.0508244	0.0466754	0.276202	-0.0406593	0.142308	1.05214	0.960156	1.15293
PCOS	class Gammaproteobacteria	Simple mode	31	-0.04686	0.115125	0.686873	-0.272506	0.178786	0.954221	0.761469	1.19576
PCOS	class Gammaproteobacteria	Weighted mode	31	-0.033779	0.111474	0.763965	-0.252268	0.18471	0.966785	0.777037	1.20287
PCOS	genus Faecalibacterium	MR Egger	31	0.219339	0.170799	0.209239	-0.115427	0.554106	1.24525	0.890986	1.74038
PCOS	genus Faecalibacterium	Weighted median	31	-0.0254728	0.0629047	0.68552	-0.148766	0.0978204	0.974849	0.861771	1.10276
PCOS	genus Faecalibacterium	Inverse variance weighted	31	0.0220782	0.0465006	0.634934	-0.0690629	0.113219	1.02232	0.933268	1.11988
PCOS	genus Faecalibacterium	Simple mode	31	-0.037468	0.119148	0.755344	-0.270998	0.196062	0.963225	0.762618	1.2166
PCOS	genus Faecalibacterium	Weighted mode	31	-0.0270918	0.0973019	0.782593	-0.217803	0.16362	0.973272	0.804283	1.17777
PCOS	genus Family XIII AD3011 group	MR Egger	31	-0.193473	0.18558	0.305777	-0.55721	0.170263	0.824092	0.572805	1.18562
PCOS	genus Family XIII AD3011 group	Weighted median	31	-0.0924807	0.0719875	0.198905	-0.233576	0.0486147	0.911667	0.791697	1.04982
PCOS	genus Family XIII AD3011 group	Inverse variance weighted	31	-0.0325519	0.0497178	0.512639	-0.129999	0.064895	0.967972	0.878096	1.06705
PCOS	genus Family XIII AD3011 group	Simple mode	31	-0.130685	0.13097	0.326346	-0.387386	0.126016	0.877494	0.678829	1.1343
PCOS	genus Family XIII AD3011 group	Weighted mode	31	-0.142594	0.110319	0.206028	-0.358819	0.0736302	0.867106	0.698501	1.07641
PCOS	genus Family XIII UCG001	MR Egger	31	0.208586	0.197403	0.299395	-0.178324	0.595496	1.23193	0.836671	1.81393
PCOS	genus Family XIII UCG001	Weighted median	31	0.0533799	0.0781671	0.494674	-0.0998276	0.206587	1.05483	0.904993	1.22948
PCOS	genus Family XIII UCG001	Inverse variance weighted	31	-0.0020958	0.053126	0.968532	-0.106223	0.102031	0.997906	0.899224	1.10742
PCOS	genus Family XIII UCG001	Simple mode	31	0.0729555	0.141544	0.610032	-0.20447	0.350381	1.07568	0.815079	1.41961
PCOS	genus Family XIII UCG001	Weighted mode	31	0.0948897	0.134231	0.485077	-0.168204	0.357983	1.09954	0.845182	1.43044
PCOS	genus Flavonifractor	MR Egger	30	0.564938	0.216584	0.0144298	0.140433	0.989443	1.75934	1.15077	2.68974
PCOS	genus Flavonifractor	Weighted median	30	0.0531251	0.0851626	0.532754	-0.113794	0.220044	1.05456	0.892442	1.24613
PCOS	genus Flavonifractor	Inverse variance weighted	30	-0.0378455	0.0589302	0.520738	-0.153349	0.0776577	0.962862	0.85783	1.08075
PCOS	genus Flavonifractor	Simple mode	30	0.174188	0.211533	0.41697	-0.240417	0.588792	1.19028	0.7863	1.80181
PCOS	genus Flavonifractor	Weighted mode	30	0.189097	0.17181	0.280117	-0.147651	0.525844	1.20816	0.862732	1.69189
PCOS	genus Fusicatenibacter	MR Egger	31	0.00816339	0.165852	0.961081	-0.316907	0.333233	1.0082	0.728399	1.39547
PCOS	genus Fusicatenibacter	Weighted median	31	-0.0318092	0.0622978	0.609631	-0.153913	0.0902944	0.968691	0.857347	1.0945
PCOS	genus Fusicatenibacter	Inverse variance weighted	31	0.0198248	0.0447893	0.658038	-0.0679623	0.107612	1.02002	0.934296	1.11362
PCOS	genus Fusicatenibacter	Simple mode	31	-0.0699886	0.118487	0.559155	-0.302223	0.162246	0.932404	0.739173	1.17615
PCOS	genus Fusicatenibacter	Weighted mode	31	-0.0646175	0.118743	0.590341	-0.297354	0.168119	0.937426	0.742781	1.18308
PCOS	genus Gordonibacter	MR Egger	28	0.294519	0.41062	0.479612	-0.510296	1.09933	1.34248	0.600318	3.00217
PCOS	genus Gordonibacter	Weighted median	28	0.214721	0.137919	0.119502	-0.0555996	0.485041	1.23952	0.945918	1.62424
PCOS	genus Gordonibacter	Inverse variance weighted	28	0.158031	0.100262	0.114986	-0.0384834	0.354544	1.1712	0.962248	1.42553
PCOS	genus Gordonibacter	Simple mode	28	0.248787	0.274756	0.373219	-0.289735	0.787309	1.28247	0.748462	2.19747
PCOS	genus Gordonibacter	Weighted mode	28	0.262856	0.251391	0.305015	-0.229871	0.755583	1.30064	0.794636	2.12885
PCOS	genus Haemophilus	MR Egger	30	-0.0865255	0.234802	0.715269	-0.546738	0.373687	0.917112	0.578835	1.45308
PCOS	genus Haemophilus	Weighted median	30	0.0183813	0.0917592	0.841229	-0.161467	0.198229	1.01855	0.850895	1.21924
PCOS	genus Haemophilus	Inverse variance weighted	30	0.039009	0.0622277	0.530741	-0.0829573	0.160975	1.03978	0.92039	1.17466
PCOS	genus Haemophilus	Simple mode	30	-0.0103342	0.184874	0.955806	-0.372687	0.352018	0.989719	0.688881	1.42193
PCOS	genus Haemophilus	Weighted mode	30	-0.0103342	0.153598	0.94682	-0.311385	0.290717	0.989719	0.732432	1.33739
PCOS	genus Holdemanella	MR Egger	30	0.171951	0.328179	0.604434	-0.471281	0.815182	1.18762	0.624202	2.25959
PCOS	genus Holdemanella	Weighted median	30	0.0968338	0.101322	0.33922	-0.101756	0.295424	1.10168	0.90325	1.3437
PCOS	genus Holdemanella	Inverse variance weighted	30	0.100617	0.0853699	0.238559	-0.0667083	0.267942	1.10585	0.935468	1.30727
PCOS	genus Holdemanella	Simple mode	30	0.122054	0.190398	0.526528	-0.251127	0.495235	1.12981	0.777923	1.64088
PCOS	genus Holdemanella	Weighted mode	30	0.070712	0.154749	0.651115	-0.232597	0.374021	1.07327	0.792473	1.45357
PCOS	genus Holdemania	MR Egger	30	0.0416092	0.233488	0.859844	-0.416028	0.499246	1.04249	0.659662	1.64748
PCOS	genus Holdemania	Weighted median	30	-0.0382766	0.0862184	0.65708	-0.207265	0.130712	0.962447	0.812804	1.13964
PCOS	genus Holdemania	Inverse variance weighted	30	0.0070516	0.0619546	0.909381	-0.114379	0.128483	1.00708	0.891919	1.1371
PCOS	genus Holdemania	Simple mode	30	-0.0871277	0.160551	0.591498	-0.401808	0.227553	0.91656	0.669109	1.25552
PCOS	genus Holdemania	Weighted mode	30	-0.0966192	0.171625	0.577785	-0.433005	0.239766	0.907902	0.648557	1.27095
PCOS	genus Howardella	MR Egger	28	-0.746604	0.4075	0.0784072	-1.5453	0.0520961	0.473973	0.213247	1.05348
PCOS	genus Howardella	Weighted median	28	-0.041434	0.142272	0.770874	-0.320286	0.237418	0.959413	0.725941	1.26797
PCOS	genus Howardella	Inverse variance weighted	28	0.0196549	0.103064	0.848756	-0.18235	0.22166	1.01985	0.83331	1.24815
PCOS	genus Howardella	Simple mode	28	-0.0640807	0.282311	0.822144	-0.61741	0.489248	0.937929	0.53934	1.63109
PCOS	genus Howardella	Weighted mode	28	-0.0390075	0.272779	0.887352	-0.573655	0.49564	0.961743	0.563462	1.64155
PCOS	class Lentisphaeria	MR Egger	30	0.315486	0.324505	0.339272	-0.320544	0.951516	1.37093	0.725754	2.58963
PCOS	class Lentisphaeria	Weighted median	30	-0.014475	0.117775	0.902183	-0.245314	0.216364	0.985629	0.782459	1.24155
PCOS	class Lentisphaeria	Inverse variance weighted	30	0.0402186	0.0863097	0.64123	-0.128948	0.209386	1.04104	0.879019	1.23292
PCOS	class Lentisphaeria	Simple mode	30	0.0955825	0.215413	0.66054	-0.326627	0.517792	1.1003	0.721352	1.67832
PCOS	class Lentisphaeria	Weighted mode	30	-0.0364992	0.204645	0.859685	-0.437603	0.364604	0.964159	0.645582	1.43994
PCOS	genus Hungatella	MR Egger	30	-0.0559362	0.347486	0.87327	-0.737008	0.625135	0.945599	0.478544	1.8685
PCOS	genus Hungatella	Weighted median	30	0.199468	0.130471	0.126307	-0.0562554	0.455192	1.22075	0.945298	1.57648
PCOS	genus Hungatella	Inverse variance weighted	30	0.143238	0.0918398	0.118841	-0.0367676	0.323245	1.154	0.9639	1.3816
PCOS	genus Hungatella	Simple mode	30	0.0668581	0.292706	0.820927	-0.506845	0.640561	1.06914	0.602393	1.89755
PCOS	genus Hungatella	Weighted mode	30	-0.00681081	0.317716	0.983044	-0.629535	0.615913	0.993212	0.53284	1.85135
PCOS	genus Intestinibacter	MR Egger	31	-0.0740558	0.198162	0.711335	-0.462453	0.314341	0.92862	0.629737	1.36936
PCOS	genus Intestinibacter	Weighted median	31	0.0361852	0.0744632	0.627005	-0.109763	0.182133	1.03685	0.896047	1.19977
PCOS	genus Intestinibacter	Inverse variance weighted	31	0.0458761	0.0532967	0.389366	-0.0585855	0.150338	1.04694	0.943098	1.16223
PCOS	genus Intestinibacter	Simple mode	31	0.0930452	0.150379	0.54076	-0.201698	0.387789	1.09751	0.817341	1.47372
PCOS	genus Intestinibacter	Weighted mode	31	0.0326454	0.133454	0.808418	-0.228925	0.294216	1.03318	0.795388	1.34207
PCOS	genus Intestinimonas	MR Egger	31	-0.352799	0.198316	0.0857288	-0.741499	0.0358999	0.702718	0.476399	1.03655
PCOS	genus Intestinimonas	Weighted median	31	-0.0391384	0.0740954	0.597349	-0.184365	0.106089	0.961618	0.831632	1.11192
PCOS	genus Intestinimonas	Inverse variance weighted	31	-0.103606	0.0537689	0.0539944	-0.208993	0.00178076	0.90158	0.811401	1.00178
PCOS	genus Intestinimonas	Simple mode	31	-0.0204165	0.143979	0.888184	-0.302616	0.261783	0.97979	0.738883	1.29924
PCOS	genus Intestinimonas	Weighted mode	31	-0.0204165	0.121528	0.867712	-0.258611	0.217778	0.97979	0.772123	1.24331
PCOS	genus Lachnoclostridium	MR Egger	31	0.54153	0.163336	0.00246661	0.221391	0.861669	1.71863	1.24781	2.36711
PCOS	genus Lachnoclostridium	Weighted median	31	0.00198214	0.0666415	0.976272	-0.128635	0.132599	1.00198	0.879295	1.14179
PCOS	genus Lachnoclostridium	Inverse variance weighted	31	0.0655896	0.0481463	0.173103	-0.0287771	0.159956	1.06779	0.971633	1.17346
PCOS	genus Lachnoclostridium	Simple mode	31	-0.0719461	0.152805	0.641164	-0.371444	0.227552	0.930581	0.689737	1.25552
PCOS	genus Lachnoclostridium	Weighted mode	31	-0.0654852	0.157718	0.680948	-0.374613	0.243643	0.936613	0.687555	1.27589
PCOS	genus Lachnospiraceae FCS020 group	MR Egger	31	0.0198791	0.187838	0.916445	-0.348284	0.388042	1.02008	0.705898	1.47409
PCOS	genus Lachnospiraceae FCS020 group	Weighted median	31	-0.0703351	0.0731888	0.336548	-0.213785	0.073115	0.932081	0.807522	1.07585
PCOS	genus Lachnospiraceae FCS020 group	Inverse variance weighted	31	-0.0576584	0.0503837	0.252463	-0.15641	0.0410936	0.943972	0.855208	1.04195
PCOS	genus Lachnospiraceae FCS020 group	Simple mode	31	-0.0325646	0.132797	0.807955	-0.292846	0.227717	0.96796	0.746137	1.25573
PCOS	genus Lachnospiraceae FCS020 group	Weighted mode	31	-0.0223009	0.123942	0.858418	-0.265228	0.220626	0.977946	0.767031	1.24686
PCOS	genus Lachnospiraceae NC2004 group	MR Egger	30	-0.00854942	0.292191	0.976865	-0.581243	0.564144	0.991487	0.559203	1.75794
PCOS	genus Lachnospiraceae NC2004 group	Weighted median	30	0.0549568	0.1068	0.606849	-0.154371	0.264285	1.05649	0.856954	1.3025
PCOS	genus Lachnospiraceae NC2004 group	Inverse variance weighted	30	0.122165	0.0757975	0.10702	-0.0263977	0.270729	1.12994	0.973948	1.31092
PCOS	genus Lachnospiraceae NC2004 group	Simple mode	30	0.0599375	0.214991	0.782383	-0.361444	0.481319	1.06177	0.69667	1.61821
PCOS	genus Lachnospiraceae NC2004 group	Weighted mode	30	-0.018469	0.187931	0.92239	-0.386814	0.349876	0.9817	0.679217	1.41889
PCOS	genus Lachnospiraceae ND3007 group	MR Egger	31	-0.173387	0.176715	0.334626	-0.519749	0.172975	0.840812	0.59467	1.18884
PCOS	genus Lachnospiraceae ND3007 group	Weighted median	31	0.0164684	0.0677758	0.808018	-0.116372	0.149309	1.0166	0.890144	1.16103
PCOS	genus Lachnospiraceae ND3007 group	Inverse variance weighted	31	0.0253877	0.0477112	0.594648	-0.0681263	0.118902	1.02571	0.934143	1.12626
PCOS	genus Lachnospiraceae ND3007 group	Simple mode	31	-0.0527874	0.127773	0.682447	-0.303223	0.197648	0.948582	0.738435	1.21853
PCOS	genus Lachnospiraceae ND3007 group	Weighted mode	31	-0.0118371	0.121652	0.923133	-0.250275	0.2266	0.988233	0.778587	1.25433
PCOS	genus Lachnospiraceae NK4A136 group	MR Egger	31	-0.296898	0.168904	0.089335	-0.62795	0.0341533	0.74312	0.533685	1.03474
PCOS	genus Lachnospiraceae NK4A136 group	Weighted median	31	0.0117561	0.0682208	0.863182	-0.121957	0.145469	1.01183	0.885187	1.15658
PCOS	genus Lachnospiraceae NK4A136 group	Inverse variance weighted	31	-0.000539377	0.0472878	0.990899	-0.0932234	0.0921447	0.999461	0.91099	1.09652
PCOS	genus Lachnospiraceae NK4A136 group	Simple mode	31	-0.0123374	0.140394	0.930558	-0.287509	0.262834	0.987738	0.75013	1.30061
PCOS	genus Lachnospiraceae NK4A136 group	Weighted mode	31	-0.0155045	0.134012	0.908665	-0.278168	0.247159	0.984615	0.75717	1.28038
PCOS	genus Lachnospiraceae UCG001	MR Egger	30	-0.301421	0.22309	0.187474	-0.738677	0.135835	0.739766	0.477745	1.14549
PCOS	genus Lachnospiraceae UCG001	Weighted median	30	-0.107458	0.0806394	0.182669	-0.265512	0.0505947	0.898114	0.766814	1.0519
PCOS	genus Lachnospiraceae UCG001	Inverse variance weighted	30	-0.101796	0.0588471	0.0836583	-0.217137	0.013544	0.903214	0.80482	1.01364
PCOS	genus Lachnospiraceae UCG001	Simple mode	30	-0.111268	0.164706	0.504676	-0.434093	0.211557	0.894699	0.647852	1.2356
PCOS	genus Lachnospiraceae UCG001	Weighted mode	30	-0.124246	0.159059	0.441053	-0.436001	0.187509	0.883162	0.646617	1.20624
PCOS	genus Lachnospiraceae UCG004	MR Egger	31	0.154136	0.182785	0.405982	-0.204122	0.512394	1.16665	0.815363	1.66928
PCOS	genus Lachnospiraceae UCG004	Weighted median	31	-0.0153344	0.0699859	0.826567	-0.152507	0.121838	0.984783	0.858553	1.12957
PCOS	genus Lachnospiraceae UCG004	Inverse variance weighted	31	0.0353447	0.049207	0.472581	-0.0611011	0.131791	1.03598	0.940728	1.14087
PCOS	genus Lachnospiraceae UCG004	Simple mode	31	-0.0977507	0.130497	0.459652	-0.353525	0.158024	0.906875	0.702208	1.17119
PCOS	genus Lachnospiraceae UCG004	Weighted mode	31	-0.0808731	0.116894	0.494352	-0.309985	0.148239	0.922311	0.733458	1.15979
PCOS	class Melainabacteria	MR Egger	30	0.284705	0.292173	0.338183	-0.287954	0.857364	1.32937	0.749796	2.35694
PCOS	class Melainabacteria	Weighted median	30	-0.00983812	0.103179	0.924036	-0.212068	0.192392	0.99021	0.80891	1.21215
PCOS	class Melainabacteria	Inverse variance weighted	30	0.0182305	0.0774673	0.813951	-0.133605	0.170066	1.0184	0.874935	1.18538
PCOS	class Melainabacteria	Simple mode	30	0.148036	0.224834	0.515459	-0.292638	0.58871	1.15955	0.746292	1.80166
PCOS	class Melainabacteria	Weighted mode	30	0.0733127	0.204612	0.722713	-0.327727	0.474352	1.07607	0.72056	1.60697
PCOS	genus Lachnospiraceae UCG008	MR Egger	30	0.0537846	0.275202	0.846462	-0.485611	0.593181	1.05526	0.615321	1.80974
PCOS	genus Lachnospiraceae UCG008	Weighted median	30	-0.09718	0.0963183	0.313	-0.285964	0.0916038	0.907393	0.75129	1.09593
PCOS	genus Lachnospiraceae UCG008	Inverse variance weighted	30	-0.0776044	0.0714612	0.277494	-0.217668	0.0624595	0.92533	0.804392	1.06445
PCOS	genus Lachnospiraceae UCG008	Simple mode	30	-0.0701068	0.173301	0.688785	-0.409777	0.269563	0.932294	0.663799	1.30939
PCOS	genus Lachnospiraceae UCG008	Weighted mode	30	-0.114493	0.153606	0.462048	-0.415562	0.186575	0.891818	0.659969	1.20512
PCOS	genus Lachnospiraceae UCG010	MR Egger	30	0.36323	0.196357	0.0749169	-0.0216299	0.748091	1.43797	0.978602	2.11296
PCOS	genus Lachnospiraceae UCG010	Weighted median	30	0.108472	0.0728776	0.136643	-0.0343684	0.251312	1.11457	0.966215	1.28571
PCOS	genus Lachnospiraceae UCG010	Inverse variance weighted	30	0.0988806	0.0518064	0.0563063	-0.00265987	0.200421	1.10393	0.997344	1.22192
PCOS	genus Lachnospiraceae UCG010	Simple mode	30	0.0619884	0.13426	0.647738	-0.201161	0.325138	1.06395	0.817781	1.38422
PCOS	genus Lachnospiraceae UCG010	Weighted mode	30	0.114284	0.121592	0.355033	-0.124036	0.352605	1.12107	0.883348	1.42277
PCOS	genus Lachnospira	MR Egger	4	0.53538	0.586741	0.457845	-0.614634	1.68539	1.7081	0.540839	5.39457
PCOS	genus Lachnospira	Weighted median	4	-0.0114127	0.169275	0.946247	-0.343192	0.320366	0.988652	0.709502	1.37763
PCOS	genus Lachnospira	Inverse variance weighted	4	0.0332526	0.146286	0.820181	-0.253468	0.319973	1.03381	0.776105	1.37709
PCOS	genus Lachnospira	Simple mode	4	-0.0326698	0.220666	0.891694	-0.465175	0.399836	0.967858	0.628025	1.49158
PCOS	genus Lachnospira	Weighted mode	4	-0.0365178	0.219083	0.878219	-0.46592	0.392884	0.964141	0.627557	1.48125
PCOS	genus Lactobacillus	MR Egger	30	0.182326	0.272333	0.508663	-0.351447	0.716099	1.20001	0.703669	2.04644
PCOS	genus Lactobacillus	Weighted median	30	0.00584682	0.0991584	0.95298	-0.188504	0.200197	1.00586	0.828197	1.22164
PCOS	genus Lactobacillus	Inverse variance weighted	30	0.012346	0.0716758	0.863243	-0.128139	0.152831	1.01242	0.879731	1.16513
PCOS	genus Lactobacillus	Simple mode	30	0.0298642	0.206499	0.88601	-0.374874	0.434603	1.03031	0.687376	1.54435
PCOS	genus Lactobacillus	Weighted mode	30	0.0298642	0.172295	0.863595	-0.307833	0.367561	1.03031	0.735038	1.44421
PCOS	genus Lactococcus	MR Egger	29	-0.20224	0.398226	0.615681	-0.982763	0.578283	0.816899	0.374275	1.78298
PCOS	genus Lactococcus	Weighted median	29	-0.132437	0.139134	0.341164	-0.405139	0.140265	0.875958	0.666884	1.15058
PCOS	genus Lactococcus	Inverse variance weighted	29	-0.144924	0.0970371	0.135307	-0.335117	0.0452682	0.865088	0.715254	1.04631
PCOS	genus Lactococcus	Simple mode	29	-0.153768	0.259818	0.558712	-0.663011	0.355474	0.857471	0.515297	1.42686
PCOS	genus Lactococcus	Weighted mode	29	-0.0992519	0.231906	0.671937	-0.553787	0.355283	0.905515	0.574769	1.42658
PCOS	genus Marvinbryantia	MR Egger	30	-0.0773115	0.207269	0.711957	-0.483559	0.328936	0.925602	0.616585	1.38949
PCOS	genus Marvinbryantia	Weighted median	30	-0.0558312	0.0751388	0.457457	-0.203103	0.0914409	0.945699	0.816194	1.09575
PCOS	genus Marvinbryantia	Inverse variance weighted	30	-0.0975334	0.0544286	0.0731407	-0.204213	0.00914661	0.907072	0.815288	1.00919
PCOS	genus Marvinbryantia	Simple mode	30	-0.0363973	0.133307	0.786763	-0.297679	0.224885	0.964257	0.74254	1.25218
PCOS	genus Marvinbryantia	Weighted mode	30	-0.0206236	0.120171	0.864929	-0.256159	0.214912	0.979588	0.774019	1.23975
PCOS	genus Methanobrevibacter	MR Egger	28	-0.275464	0.490126	0.578912	-1.23611	0.685184	0.75922	0.290512	1.98414
PCOS	genus Methanobrevibacter	Weighted median	28	-0.0297173	0.148427	0.841312	-0.320633	0.261199	0.97072	0.725689	1.29849
PCOS	genus Methanobrevibacter	Inverse variance weighted	28	-0.121505	0.11832	0.304458	-0.353413	0.110402	0.885586	0.702287	1.11673
PCOS	genus Methanobrevibacter	Simple mode	28	-0.117983	0.300598	0.697775	-0.707155	0.47119	0.888711	0.493045	1.6019
PCOS	genus Methanobrevibacter	Weighted mode	28	-0.0820201	0.266733	0.760823	-0.604816	0.440776	0.921253	0.546175	1.55391
PCOS	genus Odoribacter	MR Egger	31	0.0339906	0.2251	0.881019	-0.407205	0.475187	1.03457	0.665508	1.60831
PCOS	genus Odoribacter	Weighted median	31	0.0889806	0.0728114	0.221681	-0.0537297	0.231691	1.09306	0.947688	1.26073
PCOS	genus Odoribacter	Inverse variance weighted	31	0.0688245	0.0594954	0.247353	-0.0477865	0.185435	1.07125	0.953337	1.20374
PCOS	genus Odoribacter	Simple mode	31	0.0217666	0.154018	0.888558	-0.280108	0.323641	1.02201	0.755702	1.38215
PCOS	genus Odoribacter	Weighted mode	31	0.0664847	0.122273	0.590638	-0.17317	0.306139	1.06874	0.840995	1.35817
PCOS	genus Olsenella	MR Egger	28	-0.340883	0.449068	0.454625	-1.22106	0.539289	0.711142	0.294919	1.71479
PCOS	genus Olsenella	Weighted median	28	-0.0809868	0.143932	0.573657	-0.363094	0.20112	0.922206	0.695521	1.22277
PCOS	genus Olsenella	Inverse variance weighted	28	-0.0874394	0.108334	0.419594	-0.299775	0.124896	0.916274	0.740985	1.13303
PCOS	genus Olsenella	Simple mode	28	-0.112172	0.296282	0.707946	-0.692885	0.46854	0.89389	0.500131	1.59766
PCOS	genus Olsenella	Weighted mode	28	-0.12755	0.261693	0.629907	-0.640469	0.385369	0.880249	0.527045	1.47016
PCOS	genus Oscillibacter	MR Egger	30	0.210012	0.239394	0.387807	-0.2592	0.679224	1.23369	0.771669	1.97235
PCOS	genus Oscillibacter	Weighted median	30	-0.0317668	0.0913	0.727886	-0.210715	0.147181	0.968732	0.810005	1.15856
PCOS	genus Oscillibacter	Inverse variance weighted	30	0.0200476	0.0629481	0.750122	-0.103331	0.143426	1.02025	0.901829	1.15422
PCOS	genus Oscillibacter	Simple mode	30	-0.0829756	0.185434	0.657862	-0.446425	0.280474	0.920374	0.639911	1.32376
PCOS	genus Oscillibacter	Weighted mode	30	-0.0104262	0.168179	0.950992	-0.340057	0.319205	0.989628	0.71173	1.37603
PCOS	class Methanobacteria	MR Egger	28	-0.293227	0.436409	0.507568	-1.14859	0.562133	0.745853	0.317084	1.75441
PCOS	class Methanobacteria	Weighted median	28	0.0141785	0.144019	0.921576	-0.268099	0.296455	1.01428	0.764832	1.34508
PCOS	class Methanobacteria	Inverse variance weighted	28	-0.0992205	0.105553	0.347213	-0.306104	0.107663	0.905543	0.73631	1.11367
PCOS	class Methanobacteria	Simple mode	28	-0.00534943	0.275992	0.984678	-0.546294	0.535595	0.994665	0.579092	1.70846
PCOS	class Methanobacteria	Weighted mode	28	0.0249175	0.260223	0.924423	-0.485119	0.534954	1.02523	0.615624	1.70737
PCOS	genus Oscillospira	MR Egger	30	-0.0497793	0.223689	0.825511	-0.48821	0.388651	0.951439	0.613724	1.47499
PCOS	genus Oscillospira	Weighted median	30	-0.0337283	0.084507	0.689806	-0.199362	0.131906	0.966834	0.819253	1.141
PCOS	genus Oscillospira	Inverse variance weighted	30	-0.0413961	0.0589377	0.482448	-0.156914	0.0741218	0.959449	0.854778	1.07694
PCOS	genus Oscillospira	Simple mode	30	-0.0254051	0.181451	0.889619	-0.38105	0.330239	0.974915	0.683144	1.3913
PCOS	genus Oscillospira	Weighted mode	30	-0.120092	0.143369	0.40908	-0.401096	0.160911	0.886838	0.669586	1.17458
PCOS	genus Oxalobacter	MR Egger	30	0.137798	0.4439	0.758536	-0.732246	1.00784	1.14774	0.480828	2.73968
PCOS	genus Oxalobacter	Weighted median	30	-0.28939	0.132045	0.028408	-0.548198	-0.0305822	0.74872	0.577991	0.969881
PCOS	genus Oxalobacter	Inverse variance weighted	30	-0.171916	0.115809	0.137681	-0.398902	0.0550693	0.84205	0.671056	1.05661
PCOS	genus Oxalobacter	Simple mode	30	-0.383974	0.265483	0.158809	-0.904321	0.136372	0.681149	0.404817	1.14611
PCOS	genus Oxalobacter	Weighted mode	30	-0.368555	0.206378	0.0845901	-0.773056	0.0359466	0.691733	0.4616	1.0366
PCOS	genus Parabacteroides	MR Egger	31	0.433793	0.190705	0.0305015	0.0600108	0.807574	1.5431	1.06185	2.24246
PCOS	genus Parabacteroides	Weighted median	31	0.0803497	0.0697813	0.249548	-0.0564218	0.217121	1.08367	0.94514	1.24249
PCOS	genus Parabacteroides	Inverse variance weighted	31	0.0833877	0.0537395	0.120734	-0.0219418	0.188717	1.08696	0.978297	1.2077
PCOS	genus Parabacteroides	Simple mode	31	0.171389	0.153578	0.273293	-0.129624	0.472402	1.18695	0.878426	1.60384
PCOS	genus Parabacteroides	Weighted mode	31	0.150612	0.126584	0.243446	-0.0974913	0.398716	1.16255	0.90711	1.48991
PCOS	genus Paraprevotella	MR Egger	30	-0.160647	0.265326	0.549742	-0.680686	0.359391	0.851592	0.50627	1.43246
PCOS	genus Paraprevotella	Weighted median	30	-0.0161922	0.102841	0.874891	-0.21776	0.185376	0.983938	0.804319	1.20367
PCOS	genus Paraprevotella	Inverse variance weighted	30	-0.0572703	0.0703565	0.415645	-0.195169	0.0806285	0.944339	0.822696	1.08397
PCOS	genus Paraprevotella	Simple mode	30	0.0171271	0.185334	0.927006	-0.346128	0.380382	1.01727	0.707422	1.46284
PCOS	genus Paraprevotella	Weighted mode	30	0.0322252	0.172646	0.853231	-0.306161	0.370611	1.03275	0.736268	1.44862
PCOS	genus Parasutterella	MR Egger	30	0.11902	0.213847	0.582246	-0.300121	0.53816	1.12639	0.740729	1.71285
PCOS	genus Parasutterella	Weighted median	30	-0.017354	0.0743886	0.815537	-0.163156	0.128448	0.982796	0.849459	1.13706
PCOS	genus Parasutterella	Inverse variance weighted	30	-0.0118158	0.0559687	0.832797	-0.121514	0.0978827	0.988254	0.885578	1.10283
PCOS	genus Parasutterella	Simple mode	30	-0.0127003	0.139227	0.927945	-0.285584	0.260184	0.98738	0.751575	1.29717
PCOS	genus Parasutterella	Weighted mode	30	-0.0173973	0.127381	0.892309	-0.267064	0.232269	0.982753	0.765624	1.26146
PCOS	genus Peptococcus	MR Egger	30	0.411814	0.336605	0.231362	-0.247931	1.07156	1.50955	0.780414	2.91993
PCOS	genus Peptococcus	Weighted median	30	-0.126603	0.113343	0.264	-0.348756	0.0955501	0.881083	0.705565	1.10026
PCOS	genus Peptococcus	Inverse variance weighted	30	0.032414	0.089073	0.71593	-0.142169	0.206997	1.03295	0.867475	1.22998
PCOS	genus Peptococcus	Simple mode	30	-0.160646	0.226131	0.483123	-0.603863	0.282571	0.851593	0.546696	1.32654
PCOS	genus Peptococcus	Weighted mode	30	-0.167034	0.247799	0.505603	-0.652719	0.318651	0.846171	0.520628	1.37527
PCOS	genus Phascolarctobacterium	MR Egger	31	0.86229	0.251013	0.00180646	0.370305	1.35427	2.36858	1.44818	3.87395
PCOS	genus Phascolarctobacterium	Weighted median	31	0.00871729	0.0917697	0.924322	-0.171151	0.188586	1.00876	0.842694	1.20754
PCOS	genus Phascolarctobacterium	Inverse variance weighted	31	0.0613924	0.0786081	0.434807	-0.0926795	0.215464	1.06332	0.911486	1.24044
PCOS	genus Phascolarctobacterium	Simple mode	31	-0.0805825	0.210338	0.70434	-0.492845	0.33168	0.922579	0.610886	1.39331
PCOS	genus Phascolarctobacterium	Weighted mode	31	-0.0681683	0.220765	0.759621	-0.500867	0.364531	0.934103	0.606005	1.43984
PCOS	genus Prevotella7	MR Egger	27	0.0379543	0.513293	0.941644	-0.9681	1.04401	1.03868	0.379804	2.84058
PCOS	genus Prevotella7	Weighted median	27	0.0575571	0.154631	0.709727	-0.245519	0.360633	1.05925	0.782298	1.43424
PCOS	genus Prevotella7	Inverse variance weighted	27	0.0816948	0.124023	0.510085	-0.161391	0.32478	1.08512	0.85096	1.38373
PCOS	genus Prevotella7	Simple mode	27	0.0604479	0.264699	0.821149	-0.458363	0.579259	1.06231	0.632318	1.78471
PCOS	genus Prevotella7	Weighted mode	27	0.0422957	0.216491	0.846622	-0.382026	0.466618	1.0432	0.682477	1.59459
PCOS	genus Prevotella9	MR Egger	30	0.0910771	0.221347	0.683862	-0.342763	0.524917	1.09535	0.709807	1.69032
PCOS	genus Prevotella9	Weighted median	30	0.128936	0.0825991	0.118527	-0.032958	0.29083	1.13762	0.967579	1.33754
PCOS	genus Prevotella9	Inverse variance weighted	30	0.0499048	0.0588744	0.396633	-0.0654889	0.165299	1.05117	0.936609	1.17975
PCOS	genus Prevotella9	Simple mode	30	0.152979	0.160718	0.349039	-0.162027	0.467985	1.1653	0.850418	1.59677
PCOS	genus Prevotella9	Weighted mode	30	0.176494	0.152399	0.256271	-0.122209	0.475197	1.19303	0.884964	1.60833
PCOS	genus Rikenellaceae RC9 gut group	MR Egger	27	-0.207687	0.435663	0.637705	-1.06159	0.646211	0.812461	0.345907	1.9083
PCOS	genus Rikenellaceae RC9 gut group	Weighted median	27	0.0494128	0.15205	0.745198	-0.248605	0.34743	1.05065	0.779888	1.41543
PCOS	genus Rikenellaceae RC9 gut group	Inverse variance weighted	27	0.088969	0.106984	0.40563	-0.12072	0.298658	1.09305	0.886282	1.34805
PCOS	genus Rikenellaceae RC9 gut group	Simple mode	27	0.0269738	0.265583	0.919882	-0.493569	0.547516	1.02734	0.610444	1.72895
PCOS	genus Rikenellaceae RC9 gut group	Weighted mode	27	0.00206141	0.280456	0.994192	-0.547632	0.551754	1.00206	0.578318	1.7363
PCOS	class Mollicutes	MR Egger	31	-0.309258	0.204789	0.141831	-0.710644	0.0921292	0.733992	0.491327	1.09651
PCOS	class Mollicutes	Weighted median	31	-0.154465	0.079703	0.0526221	-0.310683	0.00175273	0.856873	0.732946	1.00175
PCOS	class Mollicutes	Inverse variance weighted	31	-0.108397	0.0553009	0.0499813	-0.216786	-6.86925e-06	0.897272	0.805102	0.999993
PCOS	class Mollicutes	Simple mode	31	-0.174761	0.145724	0.239815	-0.46038	0.110858	0.839658	0.631044	1.11724
PCOS	class Mollicutes	Weighted mode	31	-0.232208	0.133634	0.0925313	-0.49413	0.0297146	0.792781	0.610101	1.03016
PCOS	genus Romboutsia	MR Egger	31	-0.171954	0.183548	0.356582	-0.531708	0.187801	0.842018	0.5876	1.20659
PCOS	genus Romboutsia	Weighted median	31	0.0110834	0.0691738	0.872703	-0.124497	0.146664	1.01115	0.882941	1.15797
PCOS	genus Romboutsia	Inverse variance weighted	31	0.0141122	0.0495947	0.775988	-0.0830934	0.111318	1.01421	0.920265	1.11775
PCOS	genus Romboutsia	Simple mode	31	0.121534	0.150961	0.427115	-0.174349	0.417416	1.12923	0.840003	1.51803
PCOS	genus Romboutsia	Weighted mode	31	0.0636146	0.122346	0.606909	-0.176183	0.303412	1.06568	0.838464	1.35447
PCOS	genus Roseburia	MR Egger	31	-0.189219	0.163693	0.257142	-0.510058	0.13162	0.827605	0.600461	1.14067
PCOS	genus Roseburia	Weighted median	31	0.0186416	0.0600724	0.756318	-0.0991002	0.136383	1.01882	0.905652	1.14612
PCOS	genus Roseburia	Inverse variance weighted	31	0.0644739	0.0442004	0.144655	-0.0221589	0.151107	1.0666	0.978085	1.16312
PCOS	genus Roseburia	Simple mode	31	0.000939464	0.131019	0.994326	-0.255857	0.257736	1.00094	0.774252	1.294
PCOS	genus Roseburia	Weighted mode	31	-0.0185304	0.106672	0.863257	-0.227607	0.190546	0.98164	0.796437	1.20991
PCOS	genus Ruminiclostridium5	MR Egger	31	-0.085895	0.166374	0.609576	-0.411988	0.240198	0.917691	0.662332	1.2715
PCOS	genus Ruminiclostridium5	Weighted median	31	-0.0615255	0.06466	0.341339	-0.188259	0.0652081	0.940329	0.8284	1.06738
PCOS	genus Ruminiclostridium5	Inverse variance weighted	31	-0.0432424	0.0448004	0.334432	-0.131051	0.0445663	0.957679	0.877173	1.04557
PCOS	genus Ruminiclostridium5	Simple mode	31	-0.0934045	0.123798	0.456438	-0.336049	0.14924	0.910825	0.714588	1.16095
PCOS	genus Ruminiclostridium5	Weighted mode	31	-0.0611491	0.109672	0.581278	-0.276105	0.153807	0.940683	0.758733	1.16627
PCOS	genus Ruminiclostridium6	MR Egger	31	-0.129567	0.189207	0.498915	-0.500412	0.241279	0.878476	0.606281	1.27288
PCOS	genus Ruminiclostridium6	Weighted median	31	0.00540668	0.0739782	0.941739	-0.139591	0.150404	1.00542	0.869714	1.1623
PCOS	genus Ruminiclostridium6	Inverse variance weighted	31	-0.00770474	0.050997	0.879911	-0.107659	0.0922493	0.992325	0.897934	1.09664
PCOS	genus Ruminiclostridium6	Simple mode	31	-0.00159303	0.16057	0.99215	-0.31631	0.313124	0.998408	0.728833	1.36769
PCOS	genus Ruminiclostridium6	Weighted mode	31	0.0784812	0.166528	0.640851	-0.247914	0.404876	1.08164	0.780427	1.49912
PCOS	genus Ruminiclostridium9	MR Egger	31	0.154161	0.170748	0.374039	-0.180505	0.488828	1.16668	0.834849	1.6304
PCOS	genus Ruminiclostridium9	Weighted median	31	-0.0521574	0.0662294	0.430973	-0.181967	0.0776521	0.949179	0.833629	1.08075
PCOS	genus Ruminiclostridium9	Inverse variance weighted	31	-0.00111293	0.0460072	0.980701	-0.0912869	0.0890611	0.998888	0.912756	1.09315
PCOS	genus Ruminiclostridium9	Simple mode	31	-0.0877655	0.15164	0.567062	-0.38498	0.20945	0.915976	0.680464	1.233
PCOS	genus Ruminiclostridium9	Weighted mode	31	-0.0974231	0.149935	0.520785	-0.391295	0.196449	0.907172	0.676181	1.21707
PCOS	genus Ruminococcaceae NK4A214 group	MR Egger	31	0.0176041	0.176991	0.921455	-0.329297	0.364506	1.01776	0.719429	1.4398
PCOS	genus Ruminococcaceae NK4A214 group	Weighted median	31	-0.0863358	0.0707453	0.222323	-0.224997	0.0523249	0.917286	0.798519	1.05372
PCOS	genus Ruminococcaceae NK4A214 group	Inverse variance weighted	31	-0.0194566	0.0477663	0.683766	-0.113079	0.0741654	0.980731	0.89308	1.07698
PCOS	genus Ruminococcaceae NK4A214 group	Simple mode	31	-0.0461886	0.138169	0.740486	-0.316999	0.224622	0.954862	0.728331	1.25185
PCOS	genus Ruminococcaceae NK4A214 group	Weighted mode	31	-0.079874	0.123403	0.522386	-0.321744	0.161996	0.923233	0.724884	1.17586
PCOS	genus Ruminococcaceae UCG002	MR Egger	31	-0.275479	0.169151	0.114215	-0.607015	0.0560569	0.759208	0.544975	1.05766
PCOS	genus Ruminococcaceae UCG002	Weighted median	31	-0.0175629	0.065247	0.787795	-0.145447	0.110321	0.98259	0.864636	1.11664
PCOS	genus Ruminococcaceae UCG002	Inverse variance weighted	31	-0.0218715	0.046775	0.640077	-0.113551	0.0698074	0.978366	0.892659	1.0723
PCOS	genus Ruminococcaceae UCG002	Simple mode	31	0.0650619	0.139215	0.643627	-0.207799	0.337923	1.06723	0.81237	1.40203
PCOS	genus Ruminococcaceae UCG002	Weighted mode	31	0.0650619	0.130035	0.620485	-0.189807	0.31993	1.06723	0.827119	1.37703
PCOS	genus Ruminococcaceae UCG003	MR Egger	31	-0.028325	0.183678	0.878513	-0.388335	0.331685	0.972072	0.678185	1.39331
PCOS	genus Ruminococcaceae UCG003	Weighted median	31	0.0206864	0.0706624	0.769713	-0.117812	0.159185	1.0209	0.888863	1.17255
PCOS	genus Ruminococcaceae UCG003	Inverse variance weighted	31	0.0335637	0.0492128	0.495232	-0.0628935	0.130021	1.03413	0.939043	1.13885
PCOS	genus Ruminococcaceae UCG003	Simple mode	31	0.148451	0.173442	0.398833	-0.191496	0.488397	1.16004	0.825723	1.6297
PCOS	genus Ruminococcaceae UCG003	Weighted mode	31	0.168094	0.174135	0.342108	-0.173211	0.509399	1.18305	0.84096	1.66429
PCOS	genus Ruminococcaceae UCG004	MR Egger	30	-0.12012	0.231527	0.607965	-0.573914	0.333673	0.886814	0.563317	1.39609
PCOS	genus Ruminococcaceae UCG004	Weighted median	30	-0.15968	0.0845331	0.0588961	-0.325365	0.00600455	0.852416	0.722263	1.00602
PCOS	genus Ruminococcaceae UCG004	Inverse variance weighted	30	-0.169672	0.0609397	0.00536497	-0.289114	-0.0502303	0.843942	0.748927	0.95101
PCOS	genus Ruminococcaceae UCG004	Simple mode	30	-0.195671	0.171066	0.262045	-0.53096	0.139617	0.822282	0.58804	1.14983
PCOS	genus Ruminococcaceae UCG004	Weighted mode	30	-0.173061	0.168353	0.312463	-0.503032	0.15691	0.841086	0.604694	1.16989
PCOS	genus Ruminococcaceae UCG005	MR Egger	31	0.00887442	0.172363	0.959291	-0.328957	0.346706	1.00891	0.719674	1.4144
PCOS	genus Ruminococcaceae UCG005	Weighted median	31	-0.0224392	0.0651175	0.730399	-0.150069	0.105191	0.977811	0.860648	1.11092
PCOS	genus Ruminococcaceae UCG005	Inverse variance weighted	31	-0.00826043	0.0464982	0.858997	-0.0993968	0.082876	0.991774	0.905383	1.08641
PCOS	genus Ruminococcaceae UCG005	Simple mode	31	-0.0834232	0.142919	0.56378	-0.363545	0.196699	0.919962	0.695207	1.21738
PCOS	genus Ruminococcaceae UCG005	Weighted mode	31	-0.0983128	0.13874	0.484037	-0.370244	0.173618	0.906365	0.690566	1.1896
PCOS	class Negativicutes	MR Egger	31	0.225989	0.182595	0.225772	-0.131897	0.583876	1.25356	0.876431	1.79297
PCOS	class Negativicutes	Weighted median	31	0.00385978	0.0630954	0.951221	-0.119807	0.127527	1.00387	0.887091	1.13602
PCOS	class Negativicutes	Inverse variance weighted	31	-0.00947681	0.050016	0.84972	-0.107508	0.0885546	0.990568	0.898069	1.09259
PCOS	class Negativicutes	Simple mode	31	0.0839209	0.145555	0.568539	-0.201367	0.369209	1.08754	0.817612	1.44659
PCOS	class Negativicutes	Weighted mode	31	0.0799574	0.134805	0.557538	-0.184261	0.344176	1.08324	0.831719	1.41083
PCOS	genus Ruminococcaceae UCG009	MR Egger	30	0.0104928	0.338243	0.975472	-0.652463	0.673449	1.01055	0.520761	1.96099
PCOS	genus Ruminococcaceae UCG009	Weighted median	30	-0.00455209	0.107122	0.966105	-0.214512	0.205408	0.995458	0.806935	1.22803
PCOS	genus Ruminococcaceae UCG009	Inverse variance weighted	30	0.0680837	0.0877968	0.438062	-0.103998	0.240165	1.07045	0.901227	1.27146
PCOS	genus Ruminococcaceae UCG009	Simple mode	30	0.00948393	0.206801	0.963736	-0.395846	0.414814	1.00953	0.67311	1.51409
PCOS	genus Ruminococcaceae UCG009	Weighted mode	30	-0.0316189	0.206307	0.879254	-0.435981	0.372743	0.968876	0.64663	1.45171
PCOS	genus Ruminococcaceae UCG010	MR Egger	31	-0.388531	0.216986	0.0838061	-0.813825	0.0367616	0.678052	0.44316	1.03745
PCOS	genus Ruminococcaceae UCG010	Weighted median	31	-0.108895	0.0777936	0.161575	-0.26137	0.0435805	0.896825	0.769996	1.04454
PCOS	genus Ruminococcaceae UCG010	Inverse variance weighted	31	-0.0549219	0.06	0.36	-0.172522	0.062678	0.946559	0.84154	1.06468
PCOS	genus Ruminococcaceae UCG010	Simple mode	31	-0.138994	0.159185	0.389511	-0.450996	0.173008	0.870233	0.636993	1.18888
PCOS	genus Ruminococcaceae UCG010	Weighted mode	31	-0.188025	0.136082	0.177265	-0.454745	0.0786951	0.828594	0.634609	1.08187
PCOS	genus Ruminococcaceae UCG011	MR Egger	28	0.145585	0.41244	0.726946	-0.662797	0.953966	1.15672	0.515408	2.59599
PCOS	genus Ruminococcaceae UCG011	Weighted median	28	0.0340808	0.139201	0.806587	-0.238753	0.306914	1.03467	0.78761	1.35922
PCOS	genus Ruminococcaceae UCG011	Inverse variance weighted	28	0.00137323	0.10081	0.989132	-0.196215	0.198961	1.00137	0.821836	1.22013
PCOS	genus Ruminococcaceae UCG011	Simple mode	28	0.0285316	0.262603	0.914284	-0.48617	0.543233	1.02894	0.614977	1.72156
PCOS	genus Ruminococcaceae UCG011	Weighted mode	28	0.00704821	0.236735	0.976467	-0.456953	0.47105	1.00707	0.63321	1.60167
PCOS	genus Ruminococcaceae UCG013	MR Egger	31	0.124605	0.169372	0.467831	-0.207365	0.456574	1.1327	0.812723	1.57866
PCOS	genus Ruminococcaceae UCG013	Weighted median	31	0.0298252	0.0660769	0.651723	-0.0996856	0.159336	1.03027	0.905122	1.17273
PCOS	genus Ruminococcaceae UCG013	Inverse variance weighted	31	-0.00128539	0.0456158	0.97752	-0.0906924	0.0881216	0.998715	0.913299	1.09212
PCOS	genus Ruminococcaceae UCG013	Simple mode	31	0.0369754	0.132475	0.782074	-0.222675	0.296626	1.03767	0.800375	1.34531
PCOS	genus Ruminococcaceae UCG013	Weighted mode	31	0.0369754	0.113078	0.745945	-0.184657	0.258608	1.03767	0.831389	1.29513
PCOS	genus Ruminococcaceae UCG014	MR Egger	31	-0.428936	0.182707	0.0259256	-0.787041	-0.0708298	0.651202	0.45519	0.93162
PCOS	genus Ruminococcaceae UCG014	Weighted median	31	-0.0171869	0.0738459	0.815963	-0.161925	0.127551	0.98296	0.850505	1.13604
PCOS	genus Ruminococcaceae UCG014	Inverse variance weighted	31	-0.0571811	0.0520965	0.27238	-0.15929	0.0449281	0.944423	0.852749	1.04595
PCOS	genus Ruminococcaceae UCG014	Simple mode	31	0.036614	0.159279	0.81975	-0.275572	0.3488	1.03729	0.759137	1.41737
PCOS	genus Ruminococcaceae UCG014	Weighted mode	31	0.0141146	0.167024	0.933215	-0.313252	0.341482	1.01421	0.731065	1.40703
PCOS	genus Ruminococcus1	MR Egger	31	0.273815	0.169678	0.117415	-0.0587534	0.606383	1.31497	0.942939	1.83379
PCOS	genus Ruminococcus1	Weighted median	31	-0.0231267	0.0669075	0.729604	-0.154266	0.108012	0.977139	0.857044	1.11406
PCOS	genus Ruminococcus1	Inverse variance weighted	31	0.0113302	0.0460853	0.805796	-0.0789969	0.101657	1.01139	0.924043	1.107
PCOS	genus Ruminococcus1	Simple mode	31	-0.0676343	0.11794	0.570605	-0.298797	0.163528	0.934602	0.74171	1.17766
PCOS	genus Ruminococcus1	Weighted mode	31	-0.0392882	0.101738	0.702096	-0.238695	0.160118	0.961474	0.787655	1.17365
PCOS	genus Ruminococcus2	MR Egger	31	-0.202778	0.190048	0.294781	-0.575271	0.169715	0.816459	0.562552	1.18497
PCOS	genus Ruminococcus2	Weighted median	31	0.0181881	0.0694019	0.793268	-0.11784	0.154216	1.01835	0.888839	1.16674
PCOS	genus Ruminococcus2	Inverse variance weighted	31	0.0181506	0.0517079	0.725572	-0.0831969	0.119498	1.01832	0.92017	1.12693
PCOS	genus Ruminococcus2	Simple mode	31	-0.168533	0.152609	0.278224	-0.467646	0.130581	0.844904	0.626475	1.13949
PCOS	genus Ruminococcus2	Weighted mode	31	-0.136818	0.141553	0.341497	-0.414261	0.140626	0.872129	0.660829	1.15099
PCOS	genus Ruminococcus gauvreauii group	MR Egger	31	0.130049	0.189387	0.497739	-0.241151	0.501248	1.13888	0.785723	1.65078
PCOS	genus Ruminococcus gauvreauii group	Weighted median	31	-0.0496456	0.0722934	0.492256	-0.191341	0.0920494	0.951567	0.825851	1.09642
PCOS	genus Ruminococcus gauvreauii group	Inverse variance weighted	31	-0.0799769	0.0510881	0.117473	-0.18011	0.0201558	0.923138	0.835179	1.02036
PCOS	genus Ruminococcus gauvreauii group	Simple mode	31	-0.048793	0.128618	0.707089	-0.300884	0.203298	0.952378	0.740164	1.22544
PCOS	genus Ruminococcus gauvreauii group	Weighted mode	31	-0.0419755	0.118325	0.725259	-0.273892	0.189941	0.958893	0.760414	1.20918
PCOS	genus Ruminococcus gnavus group	MR Egger	30	0.70277	0.281726	0.0187859	0.150587	1.25495	2.01934	1.16252	3.50768
PCOS	genus Ruminococcus gnavus group	Weighted median	30	0.239636	0.105145	0.0226613	0.0335515	0.44572	1.27079	1.03412	1.56161
PCOS	genus Ruminococcus gnavus group	Inverse variance weighted	30	0.191494	0.0743805	0.0100379	0.0457083	0.33728	1.21106	1.04677	1.40113
PCOS	genus Ruminococcus gnavus group	Simple mode	30	0.357751	0.23054	0.131557	-0.0941073	0.80961	1.43011	0.910185	2.24703
PCOS	genus Ruminococcus gnavus group	Weighted mode	30	0.343223	0.225762	0.139268	-0.0992711	0.785718	1.40948	0.905497	2.19398
PCOS	genus Ruminococcus torques group	MR Egger	31	0.0977133	0.171016	0.572152	-0.237478	0.432905	1.10265	0.788614	1.54173
PCOS	genus Ruminococcus torques group	Weighted median	31	-0.0126959	0.0656466	0.846647	-0.141363	0.115971	0.987384	0.868174	1.12296
PCOS	genus Ruminococcus torques group	Inverse variance weighted	31	0.0313313	0.045523	0.491294	-0.0578938	0.120556	1.03183	0.94375	1.12812
PCOS	genus Ruminococcus torques group	Simple mode	31	-0.0414363	0.152534	0.78775	-0.340403	0.257531	0.95941	0.711484	1.29373
PCOS	genus Ruminococcus torques group	Weighted mode	31	-0.0779076	0.173931	0.657427	-0.418812	0.262997	0.92505	0.657828	1.30082
PCOS	class Verrucomicrobiae	MR Egger	31	0.186263	0.199186	0.357448	-0.204142	0.576667	1.20474	0.815347	1.7801
PCOS	class Verrucomicrobiae	Weighted median	31	-0.0412572	0.0782745	0.598136	-0.194675	0.112161	0.959582	0.823102	1.11869
PCOS	class Verrucomicrobiae	Inverse variance weighted	31	-0.0197117	0.0539684	0.714929	-0.12549	0.0860664	0.980481	0.882065	1.08988
PCOS	class Verrucomicrobiae	Simple mode	31	-0.0837553	0.162507	0.610054	-0.402269	0.234758	0.919656	0.668801	1.2646
PCOS	class Verrucomicrobiae	Weighted mode	31	-0.0550297	0.149055	0.714579	-0.347178	0.237118	0.946457	0.70668	1.26759
PCOS	genus Sellimonas	MR Egger	27	0.0533155	0.443548	0.905284	-0.816039	0.922669	1.05476	0.44218	2.516
PCOS	genus Sellimonas	Weighted median	27	-0.0289613	0.15416	0.850982	-0.331114	0.273192	0.971454	0.718123	1.31415
PCOS	genus Sellimonas	Inverse variance weighted	27	-0.110866	0.109425	0.310981	-0.325339	0.103608	0.895059	0.722282	1.10917
PCOS	genus Sellimonas	Simple mode	27	0.208226	0.279098	0.46232	-0.338806	0.755257	1.23149	0.712621	2.12816
PCOS	genus Sellimonas	Weighted mode	27	0.14992	0.254365	0.560688	-0.348636	0.648475	1.16174	0.70565	1.91262
PCOS	genus Senegalimassilia	MR Egger	30	-0.282343	0.271705	0.307623	-0.814884	0.250197	0.754015	0.442691	1.28428
PCOS	genus Senegalimassilia	Weighted median	30	0.0488672	0.100012	0.625115	-0.147156	0.244891	1.05008	0.863159	1.27748
PCOS	genus Senegalimassilia	Inverse variance weighted	30	-0.0695738	0.0713609	0.329581	-0.209441	0.0702935	0.932791	0.811037	1.07282
PCOS	genus Senegalimassilia	Simple mode	30	0.108131	0.192114	0.577865	-0.268412	0.484674	1.11419	0.764593	1.62364
PCOS	genus Senegalimassilia	Weighted mode	30	0.104412	0.193261	0.593139	-0.274379	0.483203	1.11006	0.760044	1.62126
PCOS	genus Slackia	MR Egger	30	-0.165042	0.28925	0.572832	-0.731972	0.401889	0.847858	0.480959	1.49464
PCOS	genus Slackia	Weighted median	30	0.0520444	0.101542	0.608273	-0.146978	0.251067	1.05342	0.863313	1.2854
PCOS	genus Slackia	Inverse variance weighted	30	-0.0190392	0.0761042	0.802453	-0.168204	0.130125	0.981141	0.845182	1.13897
PCOS	genus Slackia	Simple mode	30	0.0848697	0.204629	0.681378	-0.316203	0.485942	1.08858	0.728911	1.62571
PCOS	genus Slackia	Weighted mode	30	0.0989349	0.19033	0.607144	-0.274113	0.471982	1.10399	0.760247	1.60317
PCOS	genus Streptococcus	MR Egger	31	-0.225165	0.20916	0.29057	-0.635119	0.18479	0.798385	0.529872	1.20297
PCOS	genus Streptococcus	Weighted median	31	0.0118366	0.0712964	0.868142	-0.127904	0.151578	1.01191	0.879937	1.16367
PCOS	genus Streptococcus	Inverse variance weighted	31	0.0365299	0.0570916	0.522271	-0.0753696	0.14843	1.03721	0.927401	1.16001
PCOS	genus Streptococcus	Simple mode	31	-0.0699659	0.160712	0.666424	-0.384961	0.245029	0.932426	0.680477	1.27766
PCOS	genus Streptococcus	Weighted mode	31	-0.0486599	0.13671	0.72438	-0.316612	0.219292	0.952505	0.728613	1.2452
PCOS	genus Subdoligranulum	MR Egger	31	-0.257655	0.171344	0.143465	-0.593489	0.0781796	0.772862	0.552396	1.08132
PCOS	genus Subdoligranulum	Weighted median	31	0.0584325	0.064865	0.367678	-0.068703	0.185568	1.06017	0.933604	1.2039
PCOS	genus Subdoligranulum	Inverse variance weighted	31	-0.00408321	0.0473348	0.931258	-0.0968593	0.0886929	0.995925	0.907684	1.09275
PCOS	genus Subdoligranulum	Simple mode	31	0.0943648	0.137688	0.498385	-0.175504	0.364234	1.09896	0.839034	1.43941
PCOS	genus Subdoligranulum	Weighted mode	31	0.0802101	0.12933	0.53981	-0.173276	0.333696	1.08351	0.840906	1.39612
PCOS	genus Sutterella	MR Egger	31	0.133995	0.191364	0.489375	-0.241078	0.509068	1.14339	0.78578	1.66374
PCOS	genus Sutterella	Weighted median	31	0.126506	0.070712	0.0736093	-0.0120893	0.265102	1.13486	0.987983	1.30356
PCOS	genus Sutterella	Inverse variance weighted	31	0.0645637	0.0513092	0.208274	-0.0360023	0.16513	1.06669	0.964638	1.17955
PCOS	genus Sutterella	Simple mode	31	0.166897	0.148939	0.271359	-0.125023	0.458817	1.18163	0.882477	1.5822
PCOS	genus Sutterella	Weighted mode	31	0.171568	0.124481	0.178315	-0.0724149	0.41555	1.18716	0.930145	1.5152
PCOS	genus Terrisporobacter	MR Egger	30	-0.0801597	0.328045	0.808737	-0.723128	0.562808	0.922969	0.485232	1.7556
PCOS	genus Terrisporobacter	Weighted median	30	-0.0141506	0.114054	0.90126	-0.237696	0.209395	0.985949	0.788442	1.23293
PCOS	genus Terrisporobacter	Inverse variance weighted	30	0.00645084	0.0850509	0.939541	-0.160249	0.173151	1.00647	0.851932	1.18905
PCOS	genus Terrisporobacter	Simple mode	30	0.132234	0.239769	0.585511	-0.337713	0.602181	1.14138	0.7134	1.8261
PCOS	genus Terrisporobacter	Weighted mode	30	0.0628115	0.19706	0.752205	-0.323426	0.449049	1.06483	0.723666	1.56682
PCOS	genus Turicibacter	MR Egger	30	0.193333	0.264285	0.470532	-0.324665	0.711332	1.21329	0.722769	2.0367
PCOS	genus Turicibacter	Weighted median	30	0.0355583	0.0933347	0.703221	-0.147378	0.218494	1.0362	0.862968	1.2442
PCOS	genus Turicibacter	Inverse variance weighted	30	0.0515766	0.0689376	0.454361	-0.083541	0.186694	1.05293	0.919853	1.20526
PCOS	genus Turicibacter	Simple mode	30	-0.119924	0.203272	0.55978	-0.518336	0.278488	0.886988	0.59551	1.32113
PCOS	genus Turicibacter	Weighted mode	30	-0.103211	0.210386	0.627417	-0.515566	0.309145	0.901937	0.597162	1.36226
PCOS	genus Tyzzerella3	MR Egger	30	0.570593	0.309261	0.0756364	-0.0355583	1.17674	1.76932	0.965066	3.2438
PCOS	genus Tyzzerella3	Weighted median	30	-0.0630452	0.12091	0.602073	-0.300029	0.173939	0.938901	0.740796	1.18998
PCOS	genus Tyzzerella3	Inverse variance weighted	30	-0.107778	0.0818101	0.187701	-0.268125	0.0525702	0.897827	0.764812	1.05398
PCOS	genus Tyzzerella3	Simple mode	30	-0.0245154	0.244265	0.920746	-0.503274	0.454243	0.975783	0.604548	1.57498
PCOS	genus Tyzzerella3	Weighted mode	30	-0.0738623	0.208888	0.726199	-0.483283	0.335559	0.9288	0.616755	1.39872
PCOS	family Acidaminococcaceae	MR Egger	31	0.600893	0.217555	0.00986474	0.174486	1.0273	1.82375	1.19063	2.79352
PCOS	family Acidaminococcaceae	Weighted median	31	0.114254	0.0783797	0.144924	-0.0393704	0.267878	1.12104	0.961395	1.30719
PCOS	family Acidaminococcaceae	Inverse variance weighted	31	0.083943	0.0638001	0.188268	-0.0411051	0.208991	1.08757	0.959728	1.23243
PCOS	family Acidaminococcaceae	Simple mode	31	0.365971	0.172065	0.0417628	0.0287241	0.703219	1.44191	1.02914	2.02025
PCOS	family Acidaminococcaceae	Weighted mode	31	0.346522	0.165244	0.0445241	0.0226427	0.670401	1.41414	1.0229	1.95502
PCOS	family Actinomycetaceae	MR Egger	30	-0.596568	0.27306	0.0374377	-1.13177	-0.0613714	0.550698	0.322464	0.940474
PCOS	family Actinomycetaceae	Weighted median	30	-0.10382	0.0996794	0.297624	-0.299192	0.0915513	0.901387	0.741417	1.09587
PCOS	family Actinomycetaceae	Inverse variance weighted	30	-0.0691746	0.0756694	0.360628	-0.217487	0.0791373	0.933164	0.804538	1.08235
PCOS	family Actinomycetaceae	Simple mode	30	-0.16042	0.220287	0.472312	-0.592183	0.271343	0.851786	0.553118	1.31173
PCOS	family Actinomycetaceae	Weighted mode	30	-0.172596	0.197274	0.388814	-0.559252	0.214061	0.841478	0.571636	1.2387
PCOS	genus Veillonella	MR Egger	30	-0.0901168	0.265268	0.736603	-0.610042	0.429809	0.913824	0.543328	1.53696
PCOS	genus Veillonella	Weighted median	30	0.124112	0.0925078	0.179714	-0.0572034	0.305427	1.13214	0.944402	1.3572
PCOS	genus Veillonella	Inverse variance weighted	30	0.139477	0.0701054	0.0466427	0.00207024	0.276883	1.14967	1.00207	1.31901
PCOS	genus Veillonella	Simple mode	30	0.00787845	0.212141	0.97063	-0.407918	0.423675	1.00791	0.665034	1.52756
PCOS	genus Veillonella	Weighted mode	30	-0.0163943	0.195647	0.933795	-0.399863	0.367074	0.983739	0.670412	1.44351
PCOS	genus Victivallis	MR Egger	22	-0.358316	0.477854	0.462079	-1.29491	0.578277	0.698853	0.273923	1.78296
PCOS	genus Victivallis	Weighted median	22	-0.0679238	0.165883	0.682197	-0.393055	0.257207	0.934332	0.674992	1.29331
PCOS	genus Victivallis	Inverse variance weighted	22	-0.0328147	0.117339	0.77974	-0.262798	0.197169	0.967718	0.768897	1.21795
PCOS	genus Victivallis	Simple mode	22	-0.0558195	0.308648	0.858218	-0.66077	0.549131	0.94571	0.516454	1.73175
PCOS	genus Victivallis	Weighted mode	22	-0.144849	0.264166	0.589252	-0.662614	0.372917	0.865153	0.515502	1.45196
PCOS	order Actinomycetales	MR Egger	30	-0.595217	0.271952	0.037122	-1.12824	-0.0621905	0.551443	0.323601	0.939704
PCOS	order Actinomycetales	Weighted median	30	-0.0978575	0.0973314	0.314701	-0.288627	0.0929119	0.906778	0.749292	1.09737
PCOS	order Actinomycetales	Inverse variance weighted	30	-0.0688772	0.0753821	0.360871	-0.216626	0.0788717	0.933441	0.805231	1.08207
PCOS	order Actinomycetales	Simple mode	30	-0.156577	0.216004	0.474336	-0.579945	0.266792	0.855066	0.559929	1.30577
PCOS	order Actinomycetales	Weighted mode	30	-0.168606	0.203061	0.41314	-0.566605	0.229393	0.844842	0.567449	1.25784
PCOS	order Bacillales	MR Egger	24	-0.0701055	0.471361	0.883122	-0.993973	0.853762	0.932295	0.370103	2.34846
PCOS	order Bacillales	Weighted median	24	0.0413824	0.151198	0.784317	-0.254965	0.33773	1.04225	0.774943	1.40176
PCOS	order Bacillales	Inverse variance weighted	24	0.0186199	0.113947	0.870197	-0.204716	0.241955	1.01879	0.814879	1.27374
PCOS	order Bacillales	Simple mode	24	0.0968719	0.273991	0.72689	-0.440151	0.633894	1.10172	0.643939	1.88494
PCOS	order Bacillales	Weighted mode	24	0.085345	0.245409	0.731179	-0.395657	0.566347	1.08909	0.673237	1.76182
PCOS	order Bacteroidales	MR Egger	31	0.230246	0.16127	0.164056	-0.0858423	0.546334	1.25891	0.917739	1.72691
PCOS	order Bacteroidales	Weighted median	31	0.0368577	0.0598729	0.538159	-0.0804931	0.154209	1.03755	0.922661	1.16673
PCOS	order Bacteroidales	Inverse variance weighted	31	0.0457412	0.0436085	0.294222	-0.0397316	0.131214	1.0468	0.961047	1.14021
PCOS	order Bacteroidales	Simple mode	31	-0.0500495	0.114261	0.664503	-0.274	0.173901	0.951182	0.760332	1.18994
PCOS	order Bacteroidales	Weighted mode	31	0.0293983	0.110483	0.791991	-0.187148	0.245944	1.02983	0.829321	1.27883
PCOS	order Bifidobacteriales	MR Egger	31	-0.610637	0.212479	0.00751381	-1.0271	-0.194178	0.543005	0.358045	0.823511
PCOS	order Bifidobacteriales	Weighted median	31	-0.092728	0.0743676	0.212439	-0.238489	0.0530326	0.911441	0.787818	1.05446
PCOS	order Bifidobacteriales	Inverse variance weighted	31	-0.127242	0.0617344	0.0392916	-0.248241	-0.00624256	0.880521	0.780172	0.993777
PCOS	order Bifidobacteriales	Simple mode	31	-0.10057	0.160433	0.535491	-0.415019	0.213879	0.904322	0.660328	1.23847
PCOS	order Bifidobacteriales	Weighted mode	31	-0.0768886	0.162761	0.640059	-0.395901	0.242123	0.925993	0.673074	1.27395
PCOS	order Burkholderiales	MR Egger	31	0.201342	0.167086	0.237936	-0.126146	0.52883	1.22304	0.881486	1.69695
PCOS	order Burkholderiales	Weighted median	31	0.0757315	0.063632	0.233989	-0.0489873	0.20045	1.07867	0.952193	1.22195
PCOS	order Burkholderiales	Inverse variance weighted	31	0.0444672	0.0451546	0.324735	-0.0440359	0.13297	1.04547	0.95692	1.14222
PCOS	order Burkholderiales	Simple mode	31	0.0816718	0.129127	0.531856	-0.171417	0.33476	1.0851	0.84247	1.39761
PCOS	order Burkholderiales	Weighted mode	31	0.0852202	0.113863	0.460021	-0.137952	0.308392	1.08896	0.871141	1.36123
PCOS	order Clostridiales	MR Egger	31	-0.262768	0.161249	0.114006	-0.578815	0.0532798	0.768921	0.560562	1.05472
PCOS	order Clostridiales	Weighted median	31	-0.0272068	0.0633962	0.66781	-0.151463	0.0970497	0.97316	0.859449	1.10192
PCOS	order Clostridiales	Inverse variance weighted	31	0.000864223	0.0436004	0.984186	-0.0845927	0.0863211	1.00086	0.918887	1.09016
PCOS	order Clostridiales	Simple mode	31	-0.0450622	0.134634	0.74018	-0.308946	0.218821	0.955938	0.734221	1.24461
PCOS	order Clostridiales	Weighted mode	31	-0.0539893	0.142786	0.708009	-0.33385	0.225872	0.947442	0.716161	1.25341
PCOS	order Coriobacteriales	MR Egger	31	0.0354711	0.164185	0.830466	-0.286331	0.357273	1.03611	0.751014	1.42943
PCOS	order Coriobacteriales	Weighted median	31	-0.0719707	0.0619476	0.245316	-0.193388	0.0494465	0.930558	0.824162	1.05069
PCOS	order Coriobacteriales	Inverse variance weighted	31	-0.0700861	0.0443356	0.113922	-0.156984	0.0168118	0.932314	0.854718	1.01695
PCOS	order Coriobacteriales	Simple mode	31	-0.0884992	0.120394	0.467999	-0.324472	0.147473	0.915304	0.722909	1.1589
PCOS	order Coriobacteriales	Weighted mode	31	-0.0677708	0.128231	0.601038	-0.319104	0.183562	0.934475	0.7268	1.20149
PCOS	family Alcaligenaceae	MR Egger	31	0.168022	0.172575	0.338297	-0.170224	0.506268	1.18296	0.843476	1.65909
PCOS	family Alcaligenaceae	Weighted median	31	0.0778641	0.0679079	0.251541	-0.0552354	0.210964	1.08098	0.946262	1.23487
PCOS	family Alcaligenaceae	Inverse variance weighted	31	0.0526914	0.0462328	0.254412	-0.0379249	0.143308	1.0541	0.962785	1.15408
PCOS	family Alcaligenaceae	Simple mode	31	0.110516	0.132007	0.409101	-0.148218	0.369251	1.11685	0.862243	1.44665
PCOS	family Alcaligenaceae	Weighted mode	31	0.114547	0.121377	0.352846	-0.123351	0.352445	1.12137	0.883953	1.42254
PCOS	order Desulfovibrionales	MR Egger	31	0.152308	0.177372	0.397553	-0.195342	0.499958	1.16452	0.822554	1.64865
PCOS	order Desulfovibrionales	Weighted median	31	-0.0157674	0.0695205	0.820578	-0.152028	0.120493	0.984356	0.858965	1.12805
PCOS	order Desulfovibrionales	Inverse variance weighted	31	-0.0275526	0.0480502	0.566365	-0.121731	0.0666257	0.972823	0.885387	1.0689
PCOS	order Desulfovibrionales	Simple mode	31	-0.00772686	0.145132	0.957894	-0.292186	0.276733	0.992303	0.746629	1.31881
PCOS	order Desulfovibrionales	Weighted mode	31	0.0113557	0.162428	0.944727	-0.307002	0.329714	1.01142	0.735649	1.39057
PCOS	order Enterobacteriales	MR Egger	31	0.179367	0.18887	0.350119	-0.190818	0.549553	1.19646	0.826283	1.73248
PCOS	order Enterobacteriales	Weighted median	31	-0.0267969	0.0724302	0.711406	-0.16876	0.115166	0.973559	0.844711	1.12206
PCOS	order Enterobacteriales	Inverse variance weighted	31	0.0357452	0.0507653	0.481354	-0.0637547	0.135245	1.03639	0.938235	1.14482
PCOS	order Enterobacteriales	Simple mode	31	-0.0890309	0.145005	0.543852	-0.37324	0.195178	0.914817	0.6885	1.21553
PCOS	order Enterobacteriales	Weighted mode	31	-0.094977	0.134203	0.484586	-0.358014	0.16806	0.909394	0.699063	1.18301
PCOS	order Erysipelotrichales	MR Egger	31	0.075754	0.161802	0.643149	-0.241378	0.392886	1.0787	0.785544	1.48125
PCOS	order Erysipelotrichales	Weighted median	31	0.142893	0.0639329	0.0254143	0.0175845	0.268202	1.15361	1.01774	1.30761
PCOS	order Erysipelotrichales	Inverse variance weighted	31	0.0349011	0.0437415	0.424931	-0.0508322	0.120634	1.03552	0.950438	1.12821
PCOS	order Erysipelotrichales	Simple mode	31	0.176314	0.123506	0.163741	-0.0657577	0.418387	1.19281	0.936358	1.51951
PCOS	order Erysipelotrichales	Weighted mode	31	0.166648	0.112367	0.148486	-0.0535914	0.386888	1.18134	0.947819	1.47239
PCOS	order Gastranaerophilales	MR Egger	30	0.283879	0.292374	0.339889	-0.289174	0.856932	1.32827	0.748882	2.35592
PCOS	order Gastranaerophilales	Weighted median	30	-0.0133904	0.108679	0.901941	-0.226402	0.199621	0.986699	0.797398	1.22094
PCOS	order Gastranaerophilales	Inverse variance weighted	30	0.0148348	0.0775228	0.848243	-0.13711	0.166779	1.01495	0.871875	1.18149
PCOS	order Gastranaerophilales	Simple mode	30	0.132574	0.217616	0.547128	-0.293954	0.559102	1.14176	0.745311	1.7491
PCOS	order Gastranaerophilales	Weighted mode	30	0.0649433	0.188864	0.733431	-0.305231	0.435118	1.0671	0.736953	1.54514
PCOS	order Lactobacillales	MR Egger	31	-0.122616	0.170372	0.477475	-0.456546	0.211314	0.884603	0.633468	1.2353
PCOS	order Lactobacillales	Weighted median	31	-0.0484539	0.067158	0.470608	-0.180084	0.0831759	0.952701	0.8352	1.08673
PCOS	order Lactobacillales	Inverse variance weighted	31	-0.0331692	0.0454495	0.46551	-0.12225	0.0559119	0.967375	0.884927	1.0575
PCOS	order Lactobacillales	Simple mode	31	-0.0712045	0.13693	0.606875	-0.339587	0.197178	0.931271	0.712064	1.21796
PCOS	order Lactobacillales	Weighted mode	31	-0.0341298	0.122712	0.782822	-0.274646	0.206386	0.966446	0.759841	1.22923
PCOS	order Methanobacteriales	MR Egger	28	-0.293227	0.436409	0.507568	-1.14859	0.562133	0.745853	0.317084	1.75441
PCOS	order Methanobacteriales	Weighted median	28	0.0141785	0.150268	0.924827	-0.280347	0.308704	1.01428	0.755522	1.36166
PCOS	order Methanobacteriales	Inverse variance weighted	28	-0.0992205	0.105553	0.347213	-0.306104	0.107663	0.905543	0.73631	1.11367
PCOS	order Methanobacteriales	Simple mode	28	-0.00534943	0.284706	0.985147	-0.563373	0.552674	0.994665	0.569286	1.73789
PCOS	order Methanobacteriales	Weighted mode	28	0.0249175	0.249804	0.921281	-0.464698	0.514533	1.02523	0.628325	1.67286
PCOS	order Mollicutes RF9	MR Egger	30	-0.105163	0.220873	0.637679	-0.538074	0.327748	0.900177	0.583871	1.38784
PCOS	order Mollicutes RF9	Weighted median	30	-0.0737158	0.0809138	0.362273	-0.232307	0.0848752	0.928936	0.792703	1.08858
PCOS	order Mollicutes RF9	Inverse variance weighted	30	-0.100405	0.0584053	0.0855942	-0.214879	0.0140692	0.904471	0.806639	1.01417
PCOS	order Mollicutes RF9	Simple mode	30	-0.046215	0.146167	0.75413	-0.332701	0.240272	0.954837	0.716984	1.27159
PCOS	order Mollicutes RF9	Weighted mode	30	-0.0577059	0.132299	0.665938	-0.317012	0.2016	0.943927	0.728322	1.22336
PCOS	order NB1n	MR Egger	30	0.199889	0.325551	0.544171	-0.438191	0.837969	1.22127	0.645202	2.31167
PCOS	order NB1n	Weighted median	30	-0.0527279	0.122342	0.666478	-0.292518	0.187063	0.948638	0.746381	1.2057
PCOS	order NB1n	Inverse variance weighted	30	-0.0121054	0.0855823	0.887517	-0.179847	0.155636	0.987968	0.835398	1.1684
PCOS	order NB1n	Simple mode	30	-0.106188	0.261472	0.687638	-0.618674	0.406297	0.899255	0.538658	1.50125
PCOS	order NB1n	Weighted mode	30	-0.0431858	0.272658	0.875249	-0.577595	0.491223	0.957733	0.561247	1.63431
PCOS	order Pasteurellales	MR Egger	30	-0.169761	0.232614	0.471576	-0.625683	0.286162	0.843867	0.534896	1.33131
PCOS	order Pasteurellales	Weighted median	30	-0.00191242	0.0871982	0.982502	-0.172821	0.168996	0.998089	0.841288	1.18412
PCOS	order Pasteurellales	Inverse variance weighted	30	0.02617	0.0613859	0.669875	-0.0941463	0.146486	1.02652	0.91015	1.15776
PCOS	order Pasteurellales	Simple mode	30	0.0364535	0.180773	0.841596	-0.317862	0.390769	1.03713	0.727703	1.47812
PCOS	order Pasteurellales	Weighted mode	30	0.00160604	0.151763	0.991629	-0.295848	0.299061	1.00161	0.7439	1.34859
PCOS	order Rhodospirillales	MR Egger	30	0.364024	0.241901	0.143562	-0.110103	0.838151	1.43911	0.895742	2.31209
PCOS	order Rhodospirillales	Weighted median	30	-0.0545756	0.0980365	0.577741	-0.246727	0.137576	0.946887	0.781354	1.14749
PCOS	order Rhodospirillales	Inverse variance weighted	30	-0.0385571	0.0644704	0.549801	-0.164919	0.0878049	0.962177	0.847962	1.09178
PCOS	order Rhodospirillales	Simple mode	30	-0.101298	0.21004	0.633226	-0.512976	0.31038	0.903663	0.598711	1.36394
PCOS	order Rhodospirillales	Weighted mode	30	-0.113873	0.192868	0.559482	-0.491894	0.264148	0.892371	0.611467	1.30232
PCOS	class Alphaproteobacteria	MR Egger	30	0.256414	0.22929	0.272944	-0.192995	0.705822	1.29229	0.824486	2.02551
PCOS	class Alphaproteobacteria	Weighted median	30	-0.0807568	0.0870976	0.353823	-0.251468	0.0899545	0.922418	0.777658	1.09412
PCOS	class Alphaproteobacteria	Inverse variance weighted	30	-0.0215861	0.0605701	0.721554	-0.140303	0.0971312	0.978645	0.869094	1.102
PCOS	class Alphaproteobacteria	Simple mode	30	-0.145552	0.184559	0.436716	-0.507287	0.216182	0.864545	0.602127	1.24133
PCOS	class Alphaproteobacteria	Weighted mode	30	-0.102404	0.153293	0.509399	-0.402858	0.19805	0.902665	0.668407	1.21902
PCOS	family Bacteroidaceae	MR Egger	31	0.222709	0.161392	0.178157	-0.0936201	0.539038	1.24946	0.910629	1.71436
PCOS	family Bacteroidaceae	Weighted median	31	0.0699006	0.0630682	0.267718	-0.0537131	0.193514	1.0724	0.947704	1.21351
PCOS	family Bacteroidaceae	Inverse variance weighted	31	0.0891591	0.0436433	0.0410617	0.00361831	0.1747	1.09325	1.00362	1.19089
PCOS	family Bacteroidaceae	Simple mode	31	0.0568004	0.124964	0.652717	-0.188129	0.30173	1.05844	0.828508	1.3522
PCOS	family Bacteroidaceae	Weighted mode	31	0.0661413	0.110808	0.555054	-0.151043	0.283326	1.06838	0.859811	1.32754
PCOS	order Selenomonadales	MR Egger	31	0.225989	0.182595	0.225772	-0.131897	0.583876	1.25356	0.876431	1.79297
PCOS	order Selenomonadales	Weighted median	31	0.00385978	0.0652708	0.952845	-0.124071	0.131791	1.00387	0.883317	1.14087
PCOS	order Selenomonadales	Inverse variance weighted	31	-0.00947681	0.050016	0.84972	-0.107508	0.0885546	0.990568	0.898069	1.09259
PCOS	order Selenomonadales	Simple mode	31	0.0839209	0.141407	0.557315	-0.193237	0.361079	1.08754	0.824287	1.43488
PCOS	order Selenomonadales	Weighted mode	31	0.0799574	0.137022	0.563894	-0.188606	0.348521	1.08324	0.828113	1.41697
PCOS	order Verrucomicrobiales	MR Egger	31	0.186263	0.199186	0.357448	-0.204142	0.576667	1.20474	0.815347	1.7801
PCOS	order Verrucomicrobiales	Weighted median	31	-0.0412572	0.0798242	0.605261	-0.197713	0.115198	0.959582	0.820606	1.1221
PCOS	order Verrucomicrobiales	Inverse variance weighted	31	-0.0197117	0.0539684	0.714929	-0.12549	0.0860664	0.980481	0.882065	1.08988
PCOS	order Verrucomicrobiales	Simple mode	31	-0.0837553	0.165993	0.617546	-0.409102	0.241591	0.919656	0.664247	1.27327
PCOS	order Verrucomicrobiales	Weighted mode	31	-0.0550297	0.143754	0.704563	-0.336787	0.226727	0.946457	0.714061	1.25449
PCOS	order Victivallales	MR Egger	30	0.315486	0.324505	0.339272	-0.320544	0.951516	1.37093	0.725754	2.58963
PCOS	order Victivallales	Weighted median	30	-0.014475	0.119809	0.903836	-0.249302	0.220352	0.985629	0.779345	1.24651
PCOS	order Victivallales	Inverse variance weighted	30	0.0402186	0.0863097	0.64123	-0.128948	0.209386	1.04104	0.879019	1.23292
PCOS	order Victivallales	Simple mode	30	0.0955825	0.226577	0.676242	-0.348508	0.539673	1.1003	0.70574	1.71545
PCOS	order Victivallales	Weighted mode	30	-0.0364992	0.189775	0.848825	-0.408459	0.335461	0.964159	0.664674	1.39858
PCOS	phylum Actinobacteria	MR Egger	31	-0.234596	0.172173	0.183509	-0.572055	0.102863	0.79089	0.564364	1.10834
PCOS	phylum Actinobacteria	Weighted median	31	-0.0887122	0.0633433	0.161364	-0.212865	0.0354407	0.915109	0.808265	1.03608
PCOS	phylum Actinobacteria	Inverse variance weighted	31	-0.0959223	0.0462812	0.0382097	-0.186633	-0.00521115	0.908535	0.829748	0.994802
PCOS	phylum Actinobacteria	Simple mode	31	0.0642387	0.125705	0.613072	-0.182143	0.31062	1.06635	0.833482	1.36427
PCOS	phylum Actinobacteria	Weighted mode	31	-0.0706471	0.120299	0.561423	-0.306434	0.16514	0.931791	0.736067	1.17956
PCOS	phylum Bacteroidetes	MR Egger	31	0.24065	0.161265	0.14643	-0.0754296	0.55673	1.27208	0.927345	1.74496
PCOS	phylum Bacteroidetes	Weighted median	31	0.0252966	0.0605742	0.67623	-0.0934289	0.144022	1.02562	0.910803	1.15491
PCOS	phylum Bacteroidetes	Inverse variance weighted	31	0.0495862	0.0436074	0.255495	-0.0358844	0.135057	1.05084	0.964752	1.1446
PCOS	phylum Bacteroidetes	Simple mode	31	-0.0176653	0.118934	0.882918	-0.250776	0.215445	0.98249	0.778197	1.24041
PCOS	phylum Bacteroidetes	Weighted mode	31	0.023993	0.108857	0.827047	-0.189368	0.237354	1.02428	0.827482	1.26789
PCOS	phylum Cyanobacteria	MR Egger	30	0.165743	0.265687	0.53779	-0.355003	0.686489	1.18027	0.701171	1.98673
PCOS	phylum Cyanobacteria	Weighted median	30	-0.0384653	0.101969	0.706006	-0.238325	0.161394	0.962265	0.787947	1.17515
PCOS	phylum Cyanobacteria	Inverse variance weighted	30	-0.0313336	0.0704736	0.656598	-0.169462	0.106795	0.969152	0.844119	1.11271
PCOS	phylum Cyanobacteria	Simple mode	30	-0.0467894	0.205046	0.8211	-0.448679	0.3551	0.954288	0.638471	1.42632
PCOS	phylum Cyanobacteria	Weighted mode	30	-0.0376676	0.164842	0.820856	-0.360759	0.285423	0.963033	0.697147	1.33033
PCOS	phylum Euryarchaeota	MR Egger	28	-0.404547	0.448282	0.375109	-1.28318	0.474086	0.667279	0.277154	1.60654
PCOS	phylum Euryarchaeota	Weighted median	28	0.0397434	0.144848	0.783793	-0.244159	0.323646	1.04054	0.783363	1.38216
PCOS	phylum Euryarchaeota	Inverse variance weighted	28	-0.0732458	0.109167	0.502252	-0.287213	0.140722	0.929372	0.750352	1.1511
PCOS	phylum Euryarchaeota	Simple mode	28	0.0773655	0.269253	0.776051	-0.450371	0.605102	1.08044	0.637392	1.83144
PCOS	phylum Euryarchaeota	Weighted mode	28	0.0702715	0.248462	0.779467	-0.416714	0.557257	1.0728	0.65921	1.74588
PCOS	phylum Firmicutes	MR Egger	31	-0.275278	0.161259	0.0984999	-0.591346	0.0407905	0.759361	0.553581	1.04163
PCOS	phylum Firmicutes	Weighted median	31	0.0126617	0.0611251	0.835898	-0.107143	0.132467	1.01274	0.898397	1.14164
PCOS	phylum Firmicutes	Inverse variance weighted	31	-0.0222028	0.043602	0.610602	-0.107663	0.0632572	0.978042	0.89793	1.0653
PCOS	phylum Firmicutes	Simple mode	31	0.0658676	0.127181	0.608324	-0.183407	0.315143	1.06809	0.832429	1.37045
PCOS	phylum Firmicutes	Weighted mode	31	0.0658676	0.123105	0.596559	-0.175419	0.307154	1.06809	0.839106	1.35955
PCOS	phylum Lentisphaerae	MR Egger	30	0.339093	0.324345	0.304747	-0.296622	0.974809	1.40367	0.743325	2.65066
PCOS	phylum Lentisphaerae	Weighted median	30	0.0160253	0.116152	0.890266	-0.211632	0.243683	1.01615	0.809262	1.27594
PCOS	phylum Lentisphaerae	Inverse variance weighted	30	0.0486761	0.0862652	0.572577	-0.120404	0.217756	1.04988	0.886562	1.24328
PCOS	phylum Lentisphaerae	Simple mode	30	0.12781	0.210286	0.548055	-0.28435	0.539971	1.13634	0.752503	1.71596
PCOS	phylum Lentisphaerae	Weighted mode	30	-0.018372	0.199524	0.927268	-0.409439	0.372695	0.981796	0.664023	1.45164
PCOS	phylum Proteobacteria	MR Egger	31	0.236116	0.161688	0.154952	-0.080792	0.553023	1.26632	0.922386	1.7385
PCOS	phylum Proteobacteria	Weighted median	31	0.0687577	0.0650365	0.290412	-0.0587138	0.196229	1.07118	0.942977	1.21681
PCOS	phylum Proteobacteria	Inverse variance weighted	31	0.0537698	0.0437134	0.218677	-0.0319084	0.139448	1.05524	0.968595	1.14964
PCOS	phylum Proteobacteria	Simple mode	31	0.116257	0.126966	0.367148	-0.132595	0.365109	1.12328	0.875819	1.44067
PCOS	phylum Proteobacteria	Weighted mode	31	0.100221	0.11266	0.380764	-0.120592	0.321035	1.10542	0.886395	1.37855
PCOS	family Bacteroidales S24 7group	MR Egger	30	-0.134764	0.252726	0.598074	-0.630107	0.360579	0.873922	0.532535	1.43416
PCOS	family Bacteroidales S24 7group	Weighted median	30	-0.0452705	0.0924418	0.624333	-0.226456	0.135915	0.955739	0.797354	1.14558
PCOS	family Bacteroidales S24 7group	Inverse variance weighted	30	-0.074871	0.066606	0.260976	-0.205419	0.0556768	0.927863	0.814306	1.05726
PCOS	family Bacteroidales S24 7group	Simple mode	30	0.0183921	0.172244	0.915699	-0.319206	0.35599	1.01856	0.726726	1.42759
PCOS	family Bacteroidales S24 7group	Weighted mode	30	-0.00406484	0.160407	0.979957	-0.318462	0.310332	0.995943	0.727267	1.36388
PCOS	phylum Tenericutes	MR Egger	31	-0.309258	0.204789	0.141831	-0.710644	0.0921292	0.733992	0.491327	1.09651
PCOS	phylum Tenericutes	Weighted median	31	-0.154465	0.0769937	0.0448344	-0.305373	-0.0035575	0.856873	0.736849	0.996449
PCOS	phylum Tenericutes	Inverse variance weighted	31	-0.108397	0.0553009	0.0499813	-0.216786	-6.86925e-06	0.897272	0.805102	0.999993
PCOS	phylum Tenericutes	Simple mode	31	-0.174761	0.158673	0.279487	-0.48576	0.136239	0.839658	0.615229	1.14596
PCOS	phylum Tenericutes	Weighted mode	31	-0.232208	0.134183	0.0938108	-0.495206	0.0307904	0.792781	0.609445	1.03127
PCOS	phylum Verrucomicrobia	MR Egger	31	0.113976	0.195175	0.563759	-0.268568	0.496519	1.12072	0.764474	1.64299
PCOS	phylum Verrucomicrobia	Weighted median	31	0.00727282	0.0776311	0.92536	-0.144884	0.15943	1.0073	0.865123	1.17284
PCOS	phylum Verrucomicrobia	Inverse variance weighted	31	-0.0165434	0.0528771	0.754384	-0.120182	0.0870957	0.983593	0.886759	1.091
PCOS	phylum Verrucomicrobia	Simple mode	31	0.0901827	0.154017	0.562566	-0.211691	0.392056	1.09437	0.809215	1.48002
PCOS	phylum Verrucomicrobia	Weighted mode	31	0.0788993	0.142093	0.582831	-0.199604	0.357402	1.0821	0.819055	1.42961
PCOS	family Bifidobacteriaceae	MR Egger	31	-0.610637	0.212479	0.00751381	-1.0271	-0.194178	0.543005	0.358045	0.823511
PCOS	family Bifidobacteriaceae	Weighted median	31	-0.092728	0.0741311	0.210983	-0.238025	0.0525689	0.911441	0.788183	1.05398
PCOS	family Bifidobacteriaceae	Inverse variance weighted	31	-0.127242	0.0617344	0.0392916	-0.248241	-0.00624256	0.880521	0.780172	0.993777
PCOS	family Bifidobacteriaceae	Simple mode	31	-0.10057	0.150126	0.508044	-0.394816	0.193677	0.904322	0.673804	1.2137
PCOS	family Bifidobacteriaceae	Weighted mode	31	-0.0768886	0.163586	0.64174	-0.397518	0.24374	0.925993	0.671986	1.27601
PCOS	family Christensenellaceae	MR Egger	12	-0.45467	0.368042	0.244927	-1.17603	0.266692	0.634657	0.3085	1.30564
PCOS	family Christensenellaceae	Weighted median	12	0.0434297	0.0948806	0.647147	-0.142536	0.229396	1.04439	0.867156	1.25784
PCOS	family Christensenellaceae	Inverse variance weighted	12	-0.000976831	0.0761091	0.98976	-0.150151	0.148197	0.999024	0.860578	1.15974
PCOS	family Christensenellaceae	Simple mode	12	0.101938	0.14856	0.506808	-0.189239	0.393116	1.10732	0.827588	1.48159
PCOS	family Christensenellaceae	Weighted mode	12	0.0998664	0.153933	0.529801	-0.201842	0.401575	1.10502	0.817224	1.49418
PCOS	family Clostridiaceae1	MR Egger	31	-0.239902	0.183374	0.201057	-0.599314	0.11951	0.786705	0.549188	1.12695
PCOS	family Clostridiaceae1	Weighted median	31	-0.0231368	0.069575	0.739478	-0.159504	0.11323	0.977129	0.852567	1.11989
PCOS	family Clostridiaceae1	Inverse variance weighted	31	0.0110313	0.0494999	0.823649	-0.0859886	0.108051	1.01109	0.917605	1.1141
PCOS	family Clostridiaceae1	Simple mode	31	-0.0081166	0.135116	0.952497	-0.272945	0.256711	0.991916	0.761135	1.29267
PCOS	family Clostridiaceae1	Weighted mode	31	-0.0376153	0.119589	0.75529	-0.27201	0.196779	0.963083	0.761847	1.21748
PCOS	family Clostridiales vadin BB60 group	MR Egger	30	-0.21084	0.224001	0.354628	-0.649882	0.228201	0.809903	0.522107	1.25634
PCOS	family Clostridiales vadin BB60 group	Weighted median	30	-0.0101849	0.08227	0.901475	-0.171434	0.151064	0.989867	0.842456	1.16307
PCOS	family Clostridiales vadin BB60 group	Inverse variance weighted	30	-0.0187933	0.0591117	0.750539	-0.134652	0.0970657	0.981382	0.87402	1.10193
PCOS	family Clostridiales vadin BB60 group	Simple mode	30	-0.0229881	0.160102	0.886822	-0.336788	0.290812	0.977274	0.71406	1.33751
PCOS	family Clostridiales vadin BB60 group	Weighted mode	30	-0.00373606	0.148338	0.980079	-0.294479	0.287007	0.996271	0.74492	1.33243
PCOS	family Coriobacteriaceae	MR Egger	31	0.0354711	0.164185	0.830466	-0.286331	0.357273	1.03611	0.751014	1.42943
PCOS	family Coriobacteriaceae	Weighted median	31	-0.0719707	0.0627462	0.251376	-0.194953	0.0510118	0.930558	0.822873	1.05234
PCOS	family Coriobacteriaceae	Inverse variance weighted	31	-0.0700861	0.0443356	0.113922	-0.156984	0.0168118	0.932314	0.854718	1.01695
PCOS	family Coriobacteriaceae	Simple mode	31	-0.0884992	0.125685	0.486778	-0.334841	0.157843	0.915304	0.715452	1.17098
PCOS	family Coriobacteriaceae	Weighted mode	31	-0.0677708	0.11798	0.569964	-0.299013	0.163471	0.934475	0.74155	1.17759
PCOS	family Defluviitaleaceae	MR Egger	30	-0.416924	0.292001	0.164404	-0.989245	0.155398	0.659071	0.371857	1.16812
PCOS	family Defluviitaleaceae	Weighted median	30	0.0550259	0.1026	0.59174	-0.14607	0.256121	1.05657	0.864098	1.29191
PCOS	family Defluviitaleaceae	Inverse variance weighted	30	-0.0334181	0.0780995	0.668731	-0.186493	0.119657	0.967134	0.829864	1.12711
PCOS	family Defluviitaleaceae	Simple mode	30	0.149843	0.249207	0.552326	-0.338603	0.63829	1.16165	0.712765	1.89324
PCOS	family Defluviitaleaceae	Weighted mode	30	0.144259	0.245945	0.562045	-0.337793	0.62631	1.15518	0.713343	1.8707
PCOS	family Desulfovibrionaceae	MR Egger	31	0.149916	0.177316	0.404768	-0.197623	0.497454	1.16174	0.820679	1.64453
PCOS	family Desulfovibrionaceae	Weighted median	31	-0.0133614	0.0695158	0.847581	-0.149612	0.12289	0.986728	0.861042	1.13076
PCOS	family Desulfovibrionaceae	Inverse variance weighted	31	-0.0270868	0.0480074	0.572604	-0.121181	0.0670077	0.973277	0.885873	1.0693
PCOS	family Desulfovibrionaceae	Simple mode	31	-0.00580004	0.150763	0.969567	-0.301295	0.289695	0.994217	0.739859	1.33602
PCOS	family Desulfovibrionaceae	Weighted mode	31	0.0132953	0.157401	0.933246	-0.29521	0.321801	1.01338	0.744375	1.37961
PCOS	family Enterobacteriaceae	MR Egger	31	0.179367	0.18887	0.350119	-0.190818	0.549553	1.19646	0.826283	1.73248
PCOS	family Enterobacteriaceae	Weighted median	31	-0.0267969	0.0699892	0.701814	-0.163976	0.110382	0.973559	0.848763	1.1167
PCOS	family Enterobacteriaceae	Inverse variance weighted	31	0.0357452	0.0507653	0.481354	-0.0637547	0.135245	1.03639	0.938235	1.14482
PCOS	family Enterobacteriaceae	Simple mode	31	-0.0890309	0.14674	0.548597	-0.376641	0.198579	0.914817	0.686162	1.21967
PCOS	family Enterobacteriaceae	Weighted mode	31	-0.094977	0.132102	0.477724	-0.353897	0.163943	0.909394	0.701947	1.17815
PCOS	class Bacilli	MR Egger	31	-0.105708	0.168448	0.535217	-0.435866	0.224451	0.899688	0.646704	1.25163
PCOS	class Bacilli	Weighted median	31	-0.0298522	0.0652534	0.647326	-0.157749	0.0980445	0.970589	0.854064	1.10301
PCOS	class Bacilli	Inverse variance weighted	31	-0.0352804	0.0448551	0.431551	-0.123196	0.0526357	0.965335	0.88409	1.05405
PCOS	class Bacilli	Simple mode	31	0.00193977	0.128699	0.988074	-0.250311	0.25419	1.00194	0.778559	1.28942
PCOS	class Bacilli	Weighted mode	31	0.0161232	0.111928	0.886424	-0.203255	0.235501	1.01625	0.81607	1.26554
PCOS	family Erysipelotrichaceae	MR Egger	31	0.075754	0.161802	0.643149	-0.241378	0.392886	1.0787	0.785544	1.48125
PCOS	family Erysipelotrichaceae	Weighted median	31	0.142893	0.0650627	0.0280752	0.0153701	0.270416	1.15361	1.01549	1.31051
PCOS	family Erysipelotrichaceae	Inverse variance weighted	31	0.0349011	0.0437415	0.424931	-0.0508322	0.120634	1.03552	0.950438	1.12821
PCOS	family Erysipelotrichaceae	Simple mode	31	0.176314	0.116749	0.141453	-0.0525129	0.405142	1.19281	0.948842	1.49952
PCOS	family Erysipelotrichaceae	Weighted mode	31	0.166648	0.110541	0.142125	-0.0500128	0.383309	1.18134	0.951217	1.46713
PCOS	family Family XI	MR Egger	21	-0.57914	0.503501	0.264322	-1.566	0.407722	0.56038	0.208879	1.50339
PCOS	family Family XI	Weighted median	21	-0.133815	0.168992	0.428454	-0.46504	0.19741	0.874752	0.62811	1.21824
PCOS	family Family XI	Inverse variance weighted	21	-0.0994667	0.121491	0.412946	-0.337588	0.138655	0.90532	0.713489	1.14873
PCOS	family Family XI	Simple mode	21	-0.00840762	0.291366	0.977266	-0.579486	0.562671	0.991628	0.560186	1.75535
PCOS	family Family XI	Weighted mode	21	-0.115552	0.265211	0.667722	-0.635366	0.404262	0.890874	0.529742	1.4982
PCOS	family Family XIII	MR Egger	31	0.0788292	0.170081	0.64648	-0.25453	0.412188	1.08202	0.775281	1.51012
PCOS	family Family XIII	Weighted median	31	-0.119939	0.0644233	0.0626401	-0.246209	0.00633041	0.886974	0.781759	1.00635
PCOS	family Family XIII	Inverse variance weighted	31	-0.0605604	0.0457191	0.185297	-0.15017	0.0290489	0.941237	0.860562	1.02947
PCOS	family Family XIII	Simple mode	31	-0.195507	0.121759	0.11882	-0.434155	0.0431411	0.822418	0.647812	1.04409
PCOS	family Family XIII	Weighted mode	31	-0.198183	0.131103	0.141084	-0.455145	0.0587787	0.82022	0.634356	1.06054
PCOS	family Lachnospiraceae	MR Egger	31	-0.142442	0.161253	0.384314	-0.458497	0.173613	0.867238	0.632233	1.1896
PCOS	family Lachnospiraceae	Weighted median	31	0.0467108	0.0617971	0.449725	-0.0744114	0.167833	1.04782	0.92829	1.18274
PCOS	family Lachnospiraceae	Inverse variance weighted	31	0.0523695	0.0436013	0.229713	-0.0330891	0.137828	1.05377	0.967452	1.14778
PCOS	family Lachnospiraceae	Simple mode	31	-0.062289	0.128148	0.630448	-0.313459	0.188881	0.939611	0.730915	1.2079
PCOS	family Lachnospiraceae	Weighted mode	31	-0.0207572	0.106752	0.84714	-0.229991	0.188477	0.979457	0.79454	1.20741
PCOS	family Lactobacillaceae	MR Egger	30	0.215692	0.270428	0.431818	-0.314346	0.74573	1.24072	0.730266	2.10798
PCOS	family Lactobacillaceae	Weighted median	30	0.00603072	0.100509	0.952154	-0.190966	0.203028	1.00605	0.82616	1.22511
PCOS	family Lactobacillaceae	Inverse variance weighted	30	-0.00012553	0.0711681	0.998593	-0.139615	0.139364	0.999874	0.869693	1.14954
PCOS	family Lactobacillaceae	Simple mode	30	-0.0190879	0.201317	0.925114	-0.413669	0.375493	0.981093	0.66122	1.45571
PCOS	family Lactobacillaceae	Weighted mode	30	-0.00204895	0.166932	0.990291	-0.329237	0.325139	0.997953	0.719473	1.38422
PCOS	family Methanobacteriaceae	MR Egger	28	-0.293227	0.436409	0.507568	-1.14859	0.562133	0.745853	0.317084	1.75441
PCOS	family Methanobacteriaceae	Weighted median	28	0.0141785	0.14896	0.92417	-0.277784	0.306141	1.01428	0.757461	1.35817
PCOS	family Methanobacteriaceae	Inverse variance weighted	28	-0.0992205	0.105553	0.347213	-0.306104	0.107663	0.905543	0.73631	1.11367
PCOS	family Methanobacteriaceae	Simple mode	28	-0.00534943	0.291525	0.985495	-0.576739	0.56604	0.994665	0.561727	1.76128
PCOS	family Methanobacteriaceae	Weighted mode	28	0.0249175	0.249125	0.921067	-0.463367	0.513202	1.02523	0.629161	1.67063
PCOS	family Oxalobacteraceae	MR Egger	30	0.0679562	0.418176	0.872074	-0.751669	0.887581	1.07032	0.471579	2.42925
PCOS	family Oxalobacteraceae	Weighted median	30	-0.256284	0.124369	0.0393335	-0.500047	-0.0125215	0.773922	0.606502	0.987557
PCOS	family Oxalobacteraceae	Inverse variance weighted	30	-0.145719	0.10875	0.180262	-0.358869	0.0674305	0.8644	0.698466	1.06976
PCOS	family Oxalobacteraceae	Simple mode	30	-0.347866	0.234902	0.149418	-0.808275	0.112543	0.706193	0.445626	1.11912
PCOS	family Oxalobacteraceae	Weighted mode	30	-0.324658	0.198015	0.1119	-0.712767	0.0634506	0.722774	0.490285	1.06551
PCOS	family Pasteurellaceae	MR Egger	30	-0.169761	0.232614	0.471576	-0.625683	0.286162	0.843867	0.534896	1.33131
PCOS	family Pasteurellaceae	Weighted median	30	-0.00191242	0.0871088	0.982484	-0.172646	0.168821	0.998089	0.841436	1.18391
PCOS	family Pasteurellaceae	Inverse variance weighted	30	0.02617	0.0613859	0.669875	-0.0941463	0.146486	1.02652	0.91015	1.15776
PCOS	family Pasteurellaceae	Simple mode	30	0.0364535	0.173513	0.835066	-0.303631	0.376538	1.03713	0.738133	1.45723
PCOS	family Pasteurellaceae	Weighted mode	30	0.00160604	0.151319	0.991604	-0.294979	0.298191	1.00161	0.744547	1.34742
PCOS	family Peptococcaceae	MR Egger	30	0.101184	0.217507	0.645386	-0.32513	0.527498	1.10648	0.722434	1.69469
PCOS	family Peptococcaceae	Weighted median	30	-0.064204	0.0817472	0.432221	-0.224429	0.0960205	0.937814	0.798973	1.10078
PCOS	family Peptococcaceae	Inverse variance weighted	30	-0.0737977	0.0573518	0.198179	-0.186207	0.0386117	0.92886	0.830102	1.03937
PCOS	family Peptococcaceae	Simple mode	30	-0.0632494	0.159739	0.695037	-0.376338	0.24984	0.938709	0.68637	1.28382
PCOS	family Peptococcaceae	Weighted mode	30	-0.0471575	0.152566	0.759458	-0.346186	0.251871	0.953937	0.707381	1.28643
PCOS	family Peptostreptococcaceae	MR Egger	31	-0.156333	0.172781	0.373023	-0.494984	0.182317	0.855274	0.609581	1.19999
PCOS	family Peptostreptococcaceae	Weighted median	31	0.0155358	0.0663424	0.814848	-0.114495	0.145567	1.01566	0.891816	1.1567
PCOS	family Peptostreptococcaceae	Inverse variance weighted	31	0.0334116	0.0466345	0.473709	-0.0579919	0.124815	1.03398	0.943658	1.13294
PCOS	family Peptostreptococcaceae	Simple mode	31	-0.00887615	0.139044	0.949524	-0.281403	0.26365	0.991163	0.754724	1.30167
PCOS	family Peptostreptococcaceae	Weighted mode	31	-0.0286701	0.121437	0.814967	-0.266687	0.209347	0.971737	0.765913	1.23287
PCOS	class Bacteroidia	MR Egger	31	0.230246	0.16127	0.164056	-0.0858423	0.546334	1.25891	0.917739	1.72691
PCOS	class Bacteroidia	Weighted median	31	0.0368577	0.0610093	0.545756	-0.0827206	0.156436	1.03755	0.920608	1.16934
PCOS	class Bacteroidia	Inverse variance weighted	31	0.0457412	0.0436085	0.294222	-0.0397316	0.131214	1.0468	0.961047	1.14021
PCOS	class Bacteroidia	Simple mode	31	-0.0500495	0.125843	0.693658	-0.296703	0.196604	0.951182	0.743265	1.21726
PCOS	class Bacteroidia	Weighted mode	31	0.0293983	0.104899	0.781206	-0.176203	0.235	1.02983	0.838448	1.26491
PCOS	family Porphyromonadaceae	MR Egger	31	0.152793	0.178865	0.399976	-0.197782	0.503368	1.16508	0.820549	1.65428
PCOS	family Porphyromonadaceae	Weighted median	31	0.0506232	0.0664715	0.446312	-0.079661	0.180907	1.05193	0.923429	1.1983
PCOS	family Porphyromonadaceae	Inverse variance weighted	31	0.0893794	0.0476326	0.0605958	-0.00398051	0.182739	1.0935	0.996027	1.2005
PCOS	family Porphyromonadaceae	Simple mode	31	0.282749	0.146555	0.0631988	-0.00449791	0.569996	1.32677	0.995512	1.76826
PCOS	family Porphyromonadaceae	Weighted mode	31	0.227834	0.131337	0.0930543	-0.0295868	0.485255	1.25588	0.970847	1.62459
PCOS	family Prevotellaceae	MR Egger	31	-0.0618713	0.179025	0.732137	-0.412761	0.289018	0.940004	0.66182	1.33512
PCOS	family Prevotellaceae	Weighted median	31	-0.0339446	0.063715	0.594202	-0.158826	0.0909368	0.966625	0.853145	1.0952
PCOS	family Prevotellaceae	Inverse variance weighted	31	-0.0583796	0.0484677	0.228394	-0.153376	0.0366171	0.943292	0.857807	1.0373
PCOS	family Prevotellaceae	Simple mode	31	-0.0201526	0.126808	0.874795	-0.268697	0.228392	0.980049	0.764375	1.25658
PCOS	family Prevotellaceae	Weighted mode	31	-0.0201526	0.127165	0.875144	-0.269397	0.229091	0.980049	0.76384	1.25746
PCOS	family Rhodospirillaceae	MR Egger	30	0.339646	0.242938	0.173068	-0.136513	0.815805	1.40445	0.872395	2.261
PCOS	family Rhodospirillaceae	Weighted median	30	-0.0922784	0.0953975	0.333392	-0.279258	0.0947007	0.911851	0.756345	1.09933
PCOS	family Rhodospirillaceae	Inverse variance weighted	30	-0.034018	0.0655381	0.603721	-0.162473	0.0944367	0.966554	0.850039	1.09904
PCOS	family Rhodospirillaceae	Simple mode	30	-0.105209	0.202244	0.606868	-0.501608	0.29119	0.900137	0.605556	1.33802
PCOS	family Rhodospirillaceae	Weighted mode	30	-0.113419	0.191536	0.558335	-0.488829	0.261991	0.892776	0.613344	1.29951
PCOS	family Rikenellaceae	MR Egger	31	-0.12745	0.164827	0.445641	-0.450511	0.195611	0.880337	0.637302	1.21605
PCOS	family Rikenellaceae	Weighted median	31	-0.0202424	0.0587654	0.7305	-0.135423	0.0949378	0.979961	0.873347	1.09959
PCOS	family Rikenellaceae	Inverse variance weighted	31	-0.00657896	0.04445	0.882337	-0.093701	0.0805431	0.993443	0.910555	1.08388
PCOS	family Rikenellaceae	Simple mode	31	-0.052738	0.1167	0.654584	-0.28147	0.175994	0.948629	0.754673	1.19243
PCOS	family Rikenellaceae	Weighted mode	31	-0.052738	0.104977	0.619069	-0.258492	0.153016	0.948629	0.772215	1.16534
PCOS	family Ruminococcaceae	MR Egger	31	-0.0506557	0.172119	0.77062	-0.388008	0.286697	0.950606	0.678407	1.33202
PCOS	family Ruminococcaceae	Weighted median	31	-0.0185195	0.0632931	0.769829	-0.142574	0.105535	0.981651	0.867123	1.1113
PCOS	family Ruminococcaceae	Inverse variance weighted	31	-0.0216924	0.0457828	0.635635	-0.111427	0.0680418	0.978541	0.894557	1.07041
PCOS	family Ruminococcaceae	Simple mode	31	0.0403279	0.134902	0.767045	-0.224079	0.304735	1.04115	0.799252	1.35627
PCOS	family Ruminococcaceae	Weighted mode	31	-0.0301871	0.126316	0.812746	-0.277767	0.217393	0.970264	0.757473	1.24283
PCOS	family Streptococcaceae	MR Egger	31	-0.222661	0.202368	0.280261	-0.619302	0.17398	0.800386	0.53832	1.19003
PCOS	family Streptococcaceae	Weighted median	31	-0.0381446	0.0730796	0.601698	-0.181381	0.105091	0.962574	0.834118	1.11081
PCOS	family Streptococcaceae	Inverse variance weighted	31	0.0129173	0.0550334	0.814427	-0.094948	0.120783	1.013	0.90942	1.12838
PCOS	family Streptococcaceae	Simple mode	31	-0.127214	0.158034	0.427167	-0.436961	0.182533	0.880545	0.645997	1.20025
PCOS	family Streptococcaceae	Weighted mode	31	-0.107249	0.135543	0.435007	-0.372914	0.158416	0.898302	0.688724	1.17165
PCOS	unknown family	MR Egger	30	0.283879	0.292374	0.339889	-0.289174	0.856932	1.32827	0.748882	2.35592
PCOS	unknown family	Weighted median	30	-0.0133904	0.105314	0.898824	-0.219805	0.193024	0.986699	0.802675	1.21291
PCOS	unknown family	Inverse variance weighted	30	0.0148348	0.0775228	0.848243	-0.13711	0.166779	1.01495	0.871875	1.18149
PCOS	unknown family	Simple mode	30	0.132574	0.221202	0.553602	-0.300981	0.56613	1.14176	0.740092	1.76144
PCOS	unknown family	Weighted mode	30	0.0649433	0.193161	0.739131	-0.313653	0.44354	1.0671	0.730772	1.55821
PCOS	unknown family	MR Egger	30	-0.105163	0.220873	0.637679	-0.538074	0.327748	0.900177	0.583871	1.38784
PCOS	unknown family	Weighted median	30	-0.0737158	0.0828304	0.373487	-0.236063	0.0886318	0.928936	0.789731	1.09268
PCOS	unknown family	Inverse variance weighted	30	-0.100405	0.0584053	0.0855942	-0.214879	0.0140692	0.904471	0.806639	1.01417
PCOS	unknown family	Simple mode	30	-0.046215	0.144579	0.751523	-0.329589	0.237159	0.954837	0.719219	1.26764
PCOS	unknown family	Weighted mode	30	-0.0577059	0.133615	0.669022	-0.319592	0.20418	0.943927	0.726445	1.22652
[truncated: 286 more rows]

## Sheet: Data S9
Data S9. MR analysis results of PCOS on gut microbiota (locus-wide significance, P < 5×10-8).
[truncated: 111 more rows]
